# Supplementary material for: Speed it up: How temperature drives toxicokinetics of organic contaminants in freshwater amphipods
Source: Glob Chang Biol. 2022 Dec 9;29(5):1390–406. doi: 10.1111/gcb.16542 (PMC10107603; doi:10.1111/gcb.16542)
Supplement: Supplementary file 1 — Data S1 [file GCB-29-1390-s001.zip]

Archive with 2 entries (2 files):
- GCB_16542_raths_temperature_SI_A.pdf
- GCB_16542_raths_temperature_SI_B.xlsx
