# Supplementary material for: Speed it up: How temperature drives toxicokinetics of organic contaminants in freshwater amphipods
Source: Glob Chang Biol. 2022 Dec 9;29(5):1390–406. doi: 10.1111/gcb.16542 (PMC10107603; doi:10.1111/gcb.16542)
Supplement: Supplementary file 1 — Data S1 [file GCB-29-1390-s001.zip › GCB_16542_raths_temperature_SI_B.xlsx]

## Sheet: 0_Info
0_Info
Supporting Information B
Speed it up: How temperature drives toxicokinetics of organic contaminants in freshwater amphipods
J. Raths1,2, V. Švara3,4, B. Lauper1,2, Q. Fu1, J. Hollender1,2*
1Department of Environmental Chemistry, Swiss Federal Institute of Aquatic Science and Technology - Eawag, Dübendorf, Switzerland
2Institute of Biogeochemistry and Pollutant Dynamics, ETH Zürich, Zürich, Switzerland
3UNESCO Chair on Sustainable Management of Conservation Areas, Engineering & IT, Carinthia University of Applied Sciences, Villach, Austria
4Department of Effect-Directed Analysis, Helmholtz Centre for Environmental Research - UFZ, Leipzig, Germany
E-mail: juliane.hollender@eawag.ch
The present file is compiled of the following sheets:
1_Medium_concentrations	Holds the measured medium concentrations during the bioconcentration main experiment
2_Tissue_concentrations_µg	Holds the measured tissue concentrations during the bioconcentratio main experiment
3_Tissue_concentrations_µmol	Holds the measured tissue concentrations during the bioconcentratio main experiment converted to µmol/kg
4_TK_parent	Holds the calibrated toxicokinetic parameters of the parent model
5_TK_BTP	Holds the calibrated toxicokinetic parameters of the biotransformation model
6_TA_fit	Holds the claculated parameters of the Arrhenius equations for the toxicokinetic rates
7_BCFvsT	Holds the claculated parameters of the temperater/BCF realtionships
All data are provided unrounded to reduce error propagation along the different transformation and analysis processes.
Please consider appropiate rounding to the significant digits (i.e. 2) depending on the further use.

## Sheet: 1_Medium_concentrations
1_Medium concentrations in µg/L
Parent
BTP with reference standard
BTP wo reference standard
G = Gammarus pulex
H = Hyalella azteca
Species	Temperature	Phase	Timepoint	Atenolol acid (Metoprolol acid)_697_p	Atenolol_169_p	Azoxystrobin_89_ p	Azoxystrobinsaeure_2734_p	AZ_M362a	AZ_M362b	AZ_M378	AZ_M392	AZ_M638 (H)	AZ_M640 (H)	Benzotriazol_166_ p	Carbamazepin_194_ p	Carbamazepin-10-11-epoxid_916_p	Citalopram_2901_ p	CIT Citalopram N-desmethyl	CIT Citalopram N-oxide	CIT Citalopram-didesmethyl	Cyprodinil_148_ p	CY_CGA_304075 (M242a)	CY_M242b	Diclofenac_201_ p	DCF_HGF_M310.0396_p	Fluopyram_3484_p	Sulfamethoxazol_298_ p	Tebuconazol_327_ p	TEB_M324a	Terbutryn_306_ p_F1	Irgarol-descyclopropyl_283_p	TER_MTE258A	TER_MTE272	TER_MTE315A	TER_MTE315B	Thiacloprid_2954_ p
G	6	Uptake	Start	0.06	49.378	47.41	0	0	0	0	0	0	0	48.176	47.678	0	45.378	0	0	0	46.632	0	0	47.274	0	45.202	48.668	47.564	0	49.118	0	0	0	0	0	49.642
G	6	Uptake	End	0.454	48.734	47.254	0	0	0	0	0	0	0	47.298	47.908	0	41.872	0	0	0	41.414	0	0	47.358	0	44.796	48.11	46.372	0	46.184	0.058	0	0	0	0	50.422
G	6	Elimination	End	0	0	0.016	0.264	0	0	0	0	0	0	0	0	0	0.224	0	0	0	0.148	0	0	0	0	0.068	0	0.254	0	0	0	0.111689	0	0	0	0.006
G	11	Uptake	Start	0	51.85	52.572	0	0	0	0	0	0	0	51.074	50.098	0	48.726	0.054	0.01	0	48.904	0	0	50.55	0	49.786	51.252	51.744	0	53.782	0	0	0	0	0	52.858
G	11	Uptake	End	0.338	54.204	50.686	0	0	0	0	0	0	0	53.478	53.51	0	48.268	0.252	0.028	0	49.09	0	0	52.276	0	47.92	54.256	51.982	0	54.37	0	0	0	0	0	56.024
G	11	Elimination	End	0	0	0.016	0.27	0	0	0	0	0	0	0	0	0	4.586	0.384	0	0	0	0	0	0	0	0	0	0.076	0	0	0	0	0	0	0	0
G	16	Uptake	Start	0.06	53.38	50.132	0.264	0	0	0	0	0	0	52.144	51.416	0	48.976	0.192	0.008	0	49.536	0	0	49.358	0	49.004	51.73	51.382	0	51.936	0	0	0	0	0	54.022
G	16	Uptake	End	0.686	54.224	51.384	0.316	0	0	0	0	0	0	52.748	52.726	0	45.664	0.294	0.02	0	42.3	0	0	50.084	0	48.676	53.476	50.684	0	51.288	0	0	0	0	0	54.332
G	16	Elimination	End	0.038	0	0	0	0	0	0	0	0	0	0	0	0	6.732	0.806	0	0	0.026	0	0	0	0	0	0	0.174	0.832004	0	0.002	0.111689	0	0	0	0
G	21	Uptake	Start	0.302	51.658	50.07	0	0	0	0	0	0	0	52.34	51.018	0	46.644	0	0	0	46.66	0	0	50.752	0	48.274	52.946	50.258	0	52.246	0.002	0	0	0	0	53.642
G	21	Uptake	End	0.062	40.71	38.264	0.276	0	0	0	0	0	0	40.618	42.403	0	37.144	0.862	0.085	0.289	32.335	0	0	39.936	0	37.476	40.724	38.536	0	39.525	0	0	0	0	0	41.738
G	21	Elimination	Start (representative)	0.096	0	0.02	0	0	0	0	0	0	0	0.34	0	0.016	2.244	2.194	0	1.436	0.01	0	0	0	0	0	0.012	0.01	0	0	0	0	0	0	0	0
G	21	Elimination	End	0.044	0	0.086	0.276	0	0	0	0	0	0	0.596	0	0.016	1.41	1.428	0	0.808	0.756	0	0	0	0	0.164	0.062	0.506	0	0.386	0	0.170134	0	0	0	0.084
H	6	Uptake	Start	0.042	53.444	52.556	0	0	0	0	0	0	0	52.264	52.51	0	48.524	0	0	0	48.91	0	0	51.936	0	51.386	53.786	52.49	0	51.304	0	0	0	0	0	54.766
H	6	Uptake	End	0.062	51.724	49.178	0	0	0	0	0	0	0	51.834	51.53	0	41.806	0	0	0	45.024	0	0	51.008	0	48.452	52.57	49.554	0	46.252	0	0	0	0	0	53.578
H	6	Elimination	End	0.038	0	0.03	0	0	0	0	0	0	0	0	0	0	0.32	0	0	0	1.124	0	0	0	0	0.036	0	0.08	0	0	0	0	0	0	0	0
H	11	Uptake	Start	0.044	48.86	47.438	0	0	0	0	0	0	0	48.58	48.53	0	46.826	0.002	0.046	0	46.504	0	0	48.06	0	46.882	48.798	48.864	0	43.276	0	0	0	0	0	50.464
H	11	Uptake	End	0	53.656	53.948	0	0	0	0	0	0	0	54.564	52.766	0	46.206	0.032	0.052	0	46.78	0	0	52.434	0	52.392	53.974	53.014	0	50.228	0	0	0	0	0	55.824
H	11	Elimination	End	0	0	0	0	0	0	0	0	0	0	0	0	0	0.368	0.136	0	0	0.932	0	0	0	0	0.044	0	0.16	0	0	0	0	0	0	0	0
H	16	Uptake	Start	0.046	52.668	52.44	0	0	0	0	0	0	0	51.888	51.354	0	49.742	0	0.008	0	50.906	0	0	52.2	0	50.598	52.204	52.532	0	49.002	0	0	0	0	0	53.43
H	16	Uptake	End	0.06	52.532	50.014	0	0	0	0	0	0	0	50.1	51.462	0	44.278	0	0.024	0	43.022	0	0	50.718	0	48.274	52.004	49.692	0	47.956	0	0.111689	0	0	0	53.298
H	16	Elimination	End	0	0	0	0	0	0	0	0	0	0	0	0	0	0.22	0	0	0	0.864	0	0	0	0	0.048	0	0.248	0	0	0	0.111689	0	0	0	0
H	21	Uptake	Start	0.058	53.732	49.94	0	0	0	0	0	0	0	52.566	51.312	0	47.78	0	0.142	0	42.326	0	0	51.302	0	48.754	53.612	49.606	0	47.112	0	0.111689	0	0	0	54.038
H	21	Uptake	End	0.048	55.846	54.42	0	0	0	0	0	0	0	54.208	55.104	0	49.826	0	0.112	0	40.936	0	0	54.324	0	52.088	55.182	53.532	0	45.97	0.042	0.170134	0	0	0	58.162
H	21	Elimination	Start (representative)	0.04	0	0	0	0	0	0	0	0	0	0	0	0	0	0	0	0	0	0	0	0	0	0	0	0	0	0	0	0	0	0	0	0
H	21	Elimination	End	0.038	0	0.056	0	0	0	0	0	0	0	0	0	0	0.064	0	0	0	0.644	0	0	0	0	0.154	0	0.384	0	0	0	0.170134	0	0	0.111689	0.006
G Dead	11	Uptake	Start	0	51.85	52.572	0	0	0	0	0	0	0	51.074	50.098	0	48.726	0.054	0.01	0	48.904	0	0	50.55	0	49.786	51.252	51.744	0	53.782	0	0	0	0	0	52.858
G Dead	11	Uptake	End	0.338	54.204	50.686	0	0	0	0	0	0	0	53.478	53.51	0	48.268	0.252	0.028	0	49.09	0	0	52.276	0	47.92	54.256	51.982	0	54.37	0	0	0	0	0	56.024
G Dead	11	Elimination	End	0	0	0.016	0.27	0	0	0	0	0	0	0	0	0	4.586	0.384	0	0	0	0	0	0	0	0	0	0.076	0	0	0	0	0	0	0	0

## Sheet: 2_Tissue_concentrations_µg
2_Tissue concentrations in µg/kg
Parent
BTP with reference standard
BTP wo reference standard
G = Gammarus pulex
H = Hyalella azteca
G Exuvia: Exuviae collected during the experiment to assess sorption to the exoskeleton
Species	Temperature [°C]	Time [h]	Replicate	Atenolol acid (Metoprolol acid)_697_p	Atenolol_169_p	Azoxystrobin_89_ p	Azoxystrobinsaeure_2734_p	AZ_M362a	AZ_M362b	AZ_M378	AZ_M392	AZ_M638 (H)	AZ_M640 (H)	Benzotriazol_166_ p	Carbamazepin_194_ p	Carbamazepin-10-11-epoxid_916_p	Citalopram_2901_ p	CIT Citalopram N-desmethyl	CIT Citalopram N-oxide	CIT Citalopram-didesmethyl	Cyprodinil_148_ p	CY_CGA_304075 (M242a)	CY_M242b	Diclofenac_201_ p	DCF_HGF_M310.0396_p	Fluopyram_3484_p	Sulfamethoxazol_298_ p	Tebuconazol_327_ p	TEB_M324a	Terbutryn_306_ p_F1	Irgarol-descyclopropyl_283_p	TER_MTE258A	TER_MTE272	TER_MTE315A	TER_MTE315B	Thiacloprid_2954_ p
G	21	2	1	1.85567	6.07579	226.87	9.21058	0.696921	0.0325223	0	13.6527	0	0	74.5966	90.1222	0.0289662	340.978	12.072	0.438754	0	1276.98	30.379	3.34928	53.6919	0	293.619	5.0489	656.186	8.01023	506.993	20.4922	9.25659	0	1.75443	15.3298	59.7555
G	21	4	1	3.21223	13.0739	291.907	11.1464	1.09186	0.386955	0.0345049	24.3536	0	0	91.6732	154.397	0.143416	649.105	14.2865	0	0	1674.24	97.9348	77.2435	72.7108	0	417.432	12.192	997.847	16.773	797.886	38.0182	18.1594	0	2.24041	29.9091	105.318
G	21	6	1	2.08326	24.9007	255.041	15.7685	1.37172	0.696871	3.62122	55.3596	0	0	111.424	183.667	1.628	771.838	33.4508	1.99059	0	1734.09	172.326	22.6564	89.495	11.8337	389.313	12.947	1147.11	15.7663	736.308	32.9345	20.5408	0.462289	5.05857	39.8936	140.538
G	21	12	1	1.74787	49.8328	283.058	22.5121	4.30131	2.43093	20.0659	163.016	0	0	132.625	234.208	6.34489	1132.98	86.6766	5.04649	0	1452.35	346.142	19.481	110.737	28.8938	423.51	15.2999	1294.69	61.5925	638.928	97.7257	89.6251	6.00861	20.3757	147.381	184.798
G	21	18	1	2.50818	85.9418	259.052	33.0051	8.27856	4.1561	53.9692	176.956	0	0	154.425	234.336	10.9535	1414.92	138.61	15.9713	0	1706.26	782.236	87.3205	124.336	45.7514	418.799	19.7977	1312.72	79.5264	760.265	130.042	134.813	5.87815	43.561	179.145	183.451
G	21	24	1	4.12956	88.6544	241.124	60.5428	10.7939	10.7939	54.1219	172.084	0	0	127.705	164.59	9.72522	1571.57	147.495	8.13729	2.81799	1353.07	562.021	33.4792	161.217	28.3816	278.479	25.2074	923.069	49.6476	610.581	102.252	93.9734	5.3627	39.568	144.069	182.406
G	21	26	1	1.95218	78.3923	124.55	23.4109	1.12595	1.12595	51.9568	133.561	0	0	57.543	137.553	8.83246	1291.46	179.912	11.8666	3.90618	186.593	644.591	38.7099	71.547	27.7148	74.5096	12.5177	581.587	85.1068	70.6876	51.7905	124.665	9.13349	26.5666	168.691	148.696
G	21	28	1	0.940255	57.0615	101.424	28.9174	0.958793	2.50628	74.6193	283.53	0	0	34.9317	80.7631	12.5758	1042.6	320.216	14.6749	35.4589	56.6401	533.229	21.9276	72.4374	21.2605	18.5649	9.68109	251.424	159.141	16.0478	40.4802	96.8246	5.96136	21.9373	306.842	127.506
G	21	30	1	1.70391	97.8947	63.2198	13.2343	5.63611	2.27091	68.453	112.761	0	0	36.2539	49.4221	11.1992	894.169	270.796	11.0374	23.8568	36.7492	693.999	35.4652	66.2023	26.3481	7.1517	6.09907	113.86	90.7039	0	93.7153	91.049	11.1315	70.2403	182.426	112.518
G	21	36	1	1.72689	30.273	24.5392	10.4603	2.81258	2.19429	37.4369	94.6289	0	0	21.7292	5.6314	6.18191	327.258	137.002	4.65468	24.6778	17.2127	260.387	28.5892	22.0933	0	1.43345	2.07053	18.1911	72.1695	0	24.4282	39.1999	6.95194	14.9308	64.134	80.4551
G	21	48	1	1.27619	0	7.92225	15.6135	1.49271	0.0356612	33.1835	48.1182	0	0	23.0831	0	0.783458	75.429	30.1708	0	0	28.0965	218.27	12.6766	0	0	1.40751	0	11.555	11.6339	0	11.356	46.1887	9.75826	5.44928	13.6755	77.5871
G	21	72	1	0.651219	0	2.5736	3.24076	0.0252643	0.0252643	19.896	27.8959	0	0	2.36467	0	0	38.3571	15.186	0	0	13.6752	108.12	3.39919	0	0	0.0664767	0	6.39126	5.7177	0	2.07203	4.41559	1.64041	3.028	9.1334	65.1187
G	21	96	1	1.05825	0	4.38632	3.71012	0.0535277	0	15.3628	37.2331	0	0	1.28773	0	0	120.161	14.4756	0	0	16.5191	137.849	2.13371	0	0	0.54326	0	9.27565	12.1142	4.28571	1.12022	3.47556	1.71161	2.2996	0	60.3823
G	21	2	2	1.69001	8.02564	243.487	10.5578	0.38249	0.38249	0	13.6211	0	0	76.6538	108.218	0	476.205	10.8628	0	0	1457.29	70.6111	29.7061	51.0385	0	361.026	5.16667	801.038	12.1492	613.064	37.4445	13.0794	0	1.09061	17.5752	59.5769
G	21	4	2	2.26378	19.3974	281.363	17.6927	2.76726	0.817907	0.817907	32.7872	0	0	102.912	161.506	1.01984	690.717	18.8314	0	0	1691.84	170.973	52.5177	68.2209	0	439.512	12.5538	1057.35	18.5537	737.59	75.8839	36.8579	1.63974	5.41311	46.9202	103.745
G	21	6	2	2.9144	19.5118	220.041	11.9145	0.684964	0.0216463	2.45381	32.9664	0	0	94.939	146.924	0.642645	654.239	24.0922	0.321229	0	1347.36	166.648	15.2097	65.4923	10.2204	333.084	9.56062	955.37	10.5223	622.278	38.2854	15.9098	0.45439	5.44769	34.9319	111.408
G	21	12	2	2.49827	39.8104	245.389	28.1866	5.99288	3.00971	36.6381	111.488	0	0	127.834	225.868	6.58964	1193.27	85.1298	9.31279	0	1404.36	482.882	39.0456	90.2495	15.3242	411.188	15.5788	1267.58	56.9435	622.196	113.515	123.339	5.51527	23.8888	114.882	178.782
G	21	18	2	3.47485	84.947	287.005	39.1302	12.3733	5.38459	42.795	153.793	0	0	145.779	239.758	10.5149	1545.37	202.275	15.746	0	1975.72	669.752	39.2882	173.57	47.4434	406.747	24.8865	1318.9	103.612	799.622	121.971	135.685	9.24471	41.0758	200.673	211.982
G	21	24	2	5.2797	80.5328	261.752	41.658	7.54463	5.59568	57.382	226.105	0	0	146.711	214.785	9.32235	1623.4	233.844	14.3045	16.1927	1654.11	787.953	33.4903	200.635	45.1614	358.668	19.9283	1153.06	127.366	709.57	144.629	135.907	9.85397	57.76	295.194	201.568
G	21	26	2	1.73614	93.9655	135.485	89.6575	4.12818	4.12818	74.4055	183.921	0	0	64.7629	136.692	10.9024	1368.19	199.308	11.5637	4.71949	411.476	768.391	39.1433	124.892	29.3939	79.5905	11.7026	568.082	102.445	115.873	60.5619	150.179	13.8276	32.0917	285.901	128.599
G	21	28	2	1.26543	94.5642	84.4794	47.5665	2.0061	2.99305	100.043	249.73	0	0	54.8426	63.9952	12.8703	1375.06	284.423	24.2888	26.2863	43.862	805.676	64.6458	116.344	30.9533	10.4479	12.4818	169.056	133.439	3.68039	44.9596	153.158	15.5351	41.7152	261.416	109.322
G	21	30	2	1.47784	70.4066	69.989	21.0607	10.7794	3.01538	33.4741	111.412	0	0	25.6264	26.1099	6.97811	982.286	277.993	13.5278	28.7862	16.3956	608.898	23.0019	112.44	33.2838	2.42857	6.85714	54.0989	90.4505	0	52.3347	68.3718	13.4588	61.3069	218.66	96.4176
G	21	36	2	1.51508	34.8687	30.5033	21.7627	5.67795	2.70487	57.4095	161.764	0	0	21.6849	11.7834	5.8242	577.057	218.711	12.7225	20.5233	27.2429	628.28	29.0254	45.8753	11.4106	2.12254	2.70241	21.6302	68.2426	0	37.3382	66.4739	10.5224	46.3314	174.54	77.1116
G	21	48	2	1.27629	10.9978	10.8408	7.41755	1.24839	0.334465	63.0904	77.4085	0	0	15.8408	0	1.3193	118.643	106.94	0.965652	31.5442	16.3004	333.778	17.1908	12.0852	0	0.369955	0	8.38565	24.3317	0	6.10662	22.5758	3.24693	14.3856	34.0421	76.5135
G	21	72	2	0.715077	0	4.40741	1.4833	0	0	20.1617	18.1488	0	0	6.51852	0	0	31.2963	11.2403	0	0	96.1852	55.5569	2.69131	0	0	5.06173	0	13.8272	0	8.45679	1.96915	6.10105	2.85408	1.77176	1.05021	67.4691
G	21	96	2	0.437042	0	0.175055	0	0	0	8.38283	20.8697	0	0	0.962801	0	0	75.3611	10.0456	0	0	13.5011	86.8347	1.09562	0	0	1.2035	0	6.95842	13.1745	6.98031	1.08656	8.89533	1.86143	3.14032	1.22198	68.0963
G	16	0	1	0	0	0.456389	1.48086	0	0	0	0	0	0	6.44016	0	0	115.517	100.557	0	201.707	0.801217	0	0	0	0	0	0	1.58215	0	0	0	0	0	0	0	0
G	16	2	1	3.02994	8.64809	200.041	3.3581	0.0274543	0	0	3.11221	0	0	59.9897	67.2446	0	239.463	2.7981	0	0	1353.38	20.7349	12.0699	43.5397	0	264.231	5.0258	541.94	7.03631	540.475	22.7339	4.79837	0	1.17946	14.7504	41.9711
G	16	4	1	2.40448	18.6867	245.244	10.1594	1.04462	0.279871	0	8.94697	0	0	78.9962	99.9437	0.222273	465.741	0.505808	0	0	1538.22	52.7169	17.5354	53.621	1.69461	302.946	8.89306	764.587	9.6377	571.144	40.173	10.1186	0.52387	1.89454	22.7287	69.1276
G	16	6	1	4.38297	20.9508	249.098	20.5463	2.86802	0.678341	1.55421	23.232	0	0	93.0218	131.507	1.27286	655.294	21.2399	0.867608	0	1589.98	92.4178	6.71817	54.9234	1.31008	309.412	9.38759	898.147	11.92	591.62	45.7116	14.3431	1.15643	4.4531	35.3006	96.1322
G	16	12	1	3.71874	44.8212	319.174	18.8991	3.38347	1.37307	9.41467	69.7267	0	0	135.179	204.932	4.11948	1011.64	66.4658	4.24839	0	2055.01	186.627	39.6138	70.2713	8.50884	430.382	16.7694	1310.06	31.0228	812.811	57.276	29.8752	1.40925	10.4175	69.1511	176.264
G	16	18	1	2.98206	50.3958	273.802	18.5905	4.83976	1.72608	11.0671	49.5635	0	0	124.146	209.333	8.41642	1080.3	83.0291	5.08443	0	1539	248.912	36.0892	70.4167	12.7079	412.406	20.4375	1269.58	53.0663	597.656	114.484	70.29	4.84335	16.4107	102.861	178.906
G	16	24	1	4.4802	80.5451	291.804	31.8114	6.22062	4.87404	25.342	94.0174	0	0	146.957	237.314	10.7552	1510.33	148.558	11.7736	0	1568.79	489.241	44.045	106.997	31.2475	403.28	20.0694	1302.59	95.8018	639.673	204.234	122.773	11.2694	33.5702	190.255	198.632
G	16	26	1	2.41026	97.351	192.395	41.1561	3.32862	3.92849	41.72	108.605	0	0	85.3532	178.797	9.77238	1174.22	167.148	17.9054	0	316.909	503.466	29.2817	64.5916	26.851	138.079	16.4349	798.499	71.7791	106.391	103.221	113.83	8.35749	20.9368	160.922	166.093
G	16	28	1	1.65834	70.7655	144.872	18.877	1.68323	2.34359	26.4468	97.4358	0	0	78.6756	118.821	14.3567	978.591	176.948	17.9668	7.98241	333.293	430.116	19.3122	45.3098	25.9006	47.6306	10.4131	366.464	72.5584	41.5431	53.8264	59.621	7.78005	17.7222	201.651	142.916
G	16	30	1	1.5927	42.9881	118.103	7.65529	3.51141	1.26975	20.4484	42.1178	0	0	40.1467	90.5866	15.6659	649.936	158.192	9.11233	0	43.7672	364.478	13.5421	23.2172	6.89909	30.6141	8.74427	223.63	67.8915	5.1879	167.768	66.1357	9.88669	37.2076	145.42	126.361
G	16	36	1	1.35822	55.7901	44.2571	10.1835	3.23584	1.31316	23.7445	61.8777	0	0	30.4481	28.3137	10.0868	655.401	185.175	25.6055	17.5893	19.316	401.593	11.4819	27.0637	12.7105	1.91038	4.02123	26.1085	52.2385	0	50.0037	37.8761	18.5781	33.7408	155.387	106.026
G	16	48	1	1.35369	71.2723	21.1177	6.6074	1.97032	1.32409	33.9586	40.4209	0	0	16.2663	6.53983	6.01045	326.897	263.835	21.9352	0	20.7015	471.827	19.2316	8.29964	4.56805	0.78478	0.570749	7.06302	42.559	0	56.8611	27.7671	15.9529	34.0217	117.416	100.761
G	16	72	1	1.32878	7.09877	7.16049	3.42499	1.14564	0.586504	23.511	20.7153	0	0	14.0741	0	0.861316	110.802	59.086	2.06774	3.40064	13.4979	258.221	12.8965	0	0	1.01852	0	4.88683	11.1167	0	5.6195	11.6984	8.99259	8.99259	32.1422	77.284
G	16	96	1	0.305956	0	2.02206	0	0	0	0	0.548424	0	0	4.44853	0	0	58.364	5.32395	0	0	18.5478	0.405924	0	0	0	0	0	5	7.6471	3.62132	0.940453	2.10092	2.10092	0	0	60.5331
G	16	0	2	0	0	0	0	0	0	0	0	0	0	5.64076	0	0	57.6576	46.7504	0	0	0.283613	0	0	0	0	0	0	0	0	0	0.110642	0	0	0	0	0
G	16	2	2	0.513949	8.96675	213.492	4.97444	0.0315953	0	0	4.22709	0	0	92.1615	78.2542	0	211.71	0.201259	0	0	1264.07	31.8398	13.8905	53.0285	1.01551	260.926	4.14489	578.468	9.36039	490.475	33.6329	10.381	0.663237	1.0103	13.8516	54.0143
G	16	4	2	1.31741	13.3922	286.584	12.8348	1.95175	0.351404	0.0313348	16.0348	0	0	95.9717	117.338	0.716318	425.312	5.44363	0	0	1669.67	80.6958	18.7208	59.1873	0.638324	353.145	8.0212	904.429	14.2927	651.19	49.3245	13.049	1.00197	2.72298	30.6033	77.7385
G	16	6	2	3.53967	19.4808	250.571	21.2792	2.84942	0.309805	1.43852	24.2951	0	0	96.1059	135.805	0.885769	708.307	21.6924	1.37895	0	1790.83	83.6402	8.65758	63.2295	1.83835	351.973	9.59502	938.027	13.9809	673.977	44.6574	19.0906	0.883356	4.82827	32.1392	96.0228
G	16	12	2	3.67626	43.9057	294.456	18.5132	4.60459	0.944804	12.5341	51.2669	0	0	126.667	202.559	5.1679	1081.73	61.2588	5.92126	0	1647.52	244.001	29.4606	64.8373	6.00125	395.219	16.5095	1248.09	25.254	648.53	99.099	45.5595	3.25057	12.7619	93.772	156.79
G	16	18	2	1.97164	39.7753	274.631	32.2426	4.81931	3.72887	21.6122	85.0761	0	0	131.38	228.997	6.50991	1070.61	107.084	10.8016	0	1500.87	284.996	0	85.8347	12.3813	401.268	14.9358	1242.91	53.6859	639.703	126.38	80.4236	3.49711	19.2107	128.503	171.324
G	16	24	2	3.94505	71.1901	245.736	28.8026	4.73812	2.9415	23.8272	87.3827	0	0	139.793	195.306	9.21663	1260.04	110.614	8.39412	0	1507.35	344.13	20.7685	91.3719	17.1887	313.364	18.1653	1048.77	73.0774	576.975	141.78	80.1597	9.8804	27.9936	145.85	164.372
G	16	26	2	1.85217	48.0175	162.519	27.3245	1.81494	1.81494	28.0067	65.5084	0	0	78.9814	147.163	6.94653	950.175	93.5802	8.68752	0	395.553	341.121	28.4441	60.4819	7.28123	138.258	11.6539	722.366	56.3804	143.023	66.4683	59.8252	3.49232	14.0547	111.997	155.947
G	16	28	2	1.75541	63.1713	136.27	18.0963	1.02287	1.35305	19.8432	50.8802	0	0	75.9052	125.735	11.852	878.943	157.873	16.833	0	313.183	468.203	33.255	36.1361	16.7549	63.9368	10.1094	378.299	75.7883	50.0608	64.9975	83.7661	12.7511	19.4975	167.209	133.293
G	16	30	2	1.45542	31.704	105	11.1591	5.20871	1.55303	17.0897	34.4542	0	0	34.1256	79.204	11.0768	617.085	124.798	7.3631	0	152.007	192.898	22.8385	22.8027	0.648056	25.7063	6.8722	158.24	66.3497	30.1009	54.8584	35.6802	5.21258	18.9721	74.0104	133.453
G	16	36	2	2.11407	76.5685	70.5506	35.3721	8.03662	5.60106	51.1809	91.5416	0.382001	0	40.3585	27.9641	6.77558	716.415	209.542	15.7163	0	43.3163	492.665	21.0675	27.9129	3.06859	3.54673	3.03457	37.7209	71.6955	4.63508	79.2052	70.3107	25.4103	42.6221	141.777	99.7567
G	16	48	2	2.1708	34.8855	30.0545	4.84055	1.80702	0.918016	22.5505	20.7725	0	0	17.3064	10.5562	5.24531	223.511	153.87	8.02341	0	39.4875	304.534	30.7617	5.69248	0	2.20284	0.141767	11.6685	25.9874	2.85714	27.108	13.0374	10.488	19.0923	81.2343	77.0338
G	16	72	2	0.439119	0.787234	5.70213	2.69835	0.317386	0.0283013	21.9987	16.217	0	0	14.2979	0	0	60.9468	16.3232	0	0	25.8617	147.915	10.9536	0	0	0.946809	0	6.09574	5.55669	2.78723	3.60173	8.98784	9.92048	0.90497	2.77025	79.1064
G	16	96	2	0.396105	0	2.37986	0	0	0	0	0	0	0	3.84439	0	0	41.7849	0.24677	0	0	15.9497	0	0	0	0	0	0	5.24027	0	0	0.309898	1.94662	1.94662	0	0	67.0023
G	16	0	3	0.298473	0	0	0	0	0	0	0	0	0	5.14321	0	0	40.2989	33.727	0	0	0	0	0	0	0	0	0	1.09589	0	0	0.112433	0	0	0	0	0
G	11	2	1	0.974936	4.62387	126.61	2.79514	0	0	0	2.20714	0	0	53.8014	39.318	0	119.157	0	0	0	1246.56	6.67802	0.782925	39.4383	0	184.122	1.83551	354.423	7.37193	453.48	14.5341	2.90497	0	0.853232	7.00846	22.1966
G	11	4	1	1.57475	8.75878	222.354	10.5516	0.985738	0.0311514	0	5.75867	0	0	80.6089	81.8852	0	178.009	0	0	0	1672.45	19.9221	2.88037	71.7799	0.902524	245.094	6.35831	608.923	13.8978	627.155	18.8355	6.47108	0	1.33829	9.89294	51.9204
G	11	6	1	2.51372	14.3551	303.963	17.077	4.62104	0.557649	0	11.732	0	0	91.5327	117.533	0	332.766	0	0.0670842	0	2615.12	65.8045	8.7829	61.0093	0	386.785	8.52336	994.654	16.2222	929.252	33.8915	11.9682	0	3.77491	21.8001	70.1308
G	11	12	1	3.67639	14.5382	311.325	20.1218	4.41871	1.6904	2.23606	33.8844	0.0534202	0	111.566	127.851	2.93403	469.498	14.663	0.288274	0	2637.95	130.266	15.0555	56.5462	0	370.161	7.22892	1083.98	32.9067	771.225	76.747	28.701	2.29498	11.6838	63.3223	104.96
G	11	18	1	2.26642	10.0532	299.486	21.9833	6.31066	1.9744	8.23789	54.0095	0	0	136.507	185.851	3.72499	534.876	9.28699	3.24538	0	1886.54	217.246	20.7372	101.649	20.2212	314.22	6.93262	1101.05	45.0803	652.89	69.1266	33.1144	1.50828	14.4616	62.1298	133.085
G	11	24	1	5.05822	52.6953	325.391	19.0338	8.01307	1.11344	10.136	65.8638	0	0	187.988	244.551	6.37093	777.656	40.4093	1.96274	0	3628.65	497.322	48.5351	82.3242	18.8173	528.359	16.8945	1634.77	63.1573	1222.44	220.213	88.4163	6.22751	37.0483	123.232	162.793
G	11	26	1	0.406572	14.4529	163.842	28.279	1.45059	2.83349	18.7368	95.4875	0	0	91.1705	142.595	5.9286	446.183	46.8044	9.49763	0	647.659	208.511	28.3359	57.2774	11.3689	135.013	4.47837	702.239	58.608	187.303	37.1778	36.3692	2.16456	5.88246	90.6505	103.74
G	11	28	1	0.986313	28	168.617	28.9038	0.736648	2.07857	24.2203	131.574	0	0	101.432	131.457	12.0909	480.272	78.663	8.06419	0	520.963	288.715	36.48	39.9506	8.62342	91.4568	6.98765	580.642	90.3446	113.901	33.4383	43.9502	2.82197	10.759	165.17	148.37
G	11	30	1	0.863605	20.3302	144.906	10.213	5.83079	1.34453	10.3171	43.0027	0	0	61.3915	101.863	4.95494	437.571	76.773	3.72444	0	143.16	304.821	35.5054	46.0849	10.4241	25.9434	4.71698	278.868	112	16.7689	73.7457	31.6425	3.38473	26.818	80.5767	126.061
G	11	36	1	0.420884	14.9856	129.497	21.4583	5.50424	4.33295	20.731	90.2275	0	0	55.431	64.0948	5.90088	251.552	85.1064	6.75517	1.45443	82.5	162.372	8.35971	57.8736	13.3581	13.75	3.83621	116.681	92.2909	20.4454	35.3913	22.2155	2.90169	23.4751	114.166	107.356
G	11	48	1	1.14469	32.6877	53.3794	48.2476	11.8673	4.34885	66.6448	149.885	4.34885	0	23.083	27.5296	7.07083	351.7	99.4353	11.0649	0	15.1581	324.563	20.9017	22.0949	0	0	0.988142	25.1976	113.287	0	35.7446	32.8674	2.25869	29.9798	131.046	100.988
G	11	72	1	0	0	26.0757	4.77339	1.34771	0.705301	12.2687	21.9048	0	0	8.86525	0.567376	2.59536	72.9787	11.982	0	0	12.7187	80.5814	4.49192	0	0	0.378251	0	3.23877	29.9436	0	3.16597	6.15611	2.01105	3.39273	13.7554	79.1017
G	11	2	2	1.33621	3.19249	202.559	4.4264	0.0312245	0.0312245	0	2.26382	0	0	78.4038	54.5305	0	126.866	0	0	0	1619.65	14.3844	1.90165	42.8638	0	237.887	0.985915	506.549	8.62654	564.448	23.242	6.14328	0	0	4.42833	27.4765
G	11	4	2	1.59505	8.41146	291.549	23.2599	3.92674	1.44995	0	13.1262	0	0	116.602	127.448	0.030852	230.078	0.26077	0	0	2040.85	56.4087	10.127	136.289	2.11694	319.466	8.02083	883.854	16.1462	678.451	41.2624	11.0007	1.10765	2.62966	14.8058	89.5182
G	11	6	2	2.27959	10.1587	314.943	11.0113	3.14127	0.0603249	0	8.07078	0	0	95.7596	119.025	0	412.857	0.733594	0	0	2966.89	75.3884	7.48179	66.5533	0	391.791	7.14286	997.324	17.269	921.497	42.6509	10.5434	0	3.9169	19.8204	69.932
G	11	12	2	1.4948	21.7098	303.523	17.3212	5.67785	0.515272	3.80055	35.7146	0	0	129.154	178.618	4.33782	438.964	30.4917	1.3637	0	2471.55	165.214	18.2664	70.19	6.78072	356.459	10.639	1117.18	48.5034	797.617	50.7032	33.7706	1.97392	21.1529	70.6144	112.47
G	11	18	2	3.03734	31.1982	272.488	30.1702	9.22406	5.04988	9.64148	57.6446	0	0	147.957	193.656	6.79407	676.114	47.447	3.80402	0	2412.61	275.057	18.8257	77.2504	6.01228	389.724	11.3978	1177.25	40.689	790.43	120.054	33.1778	2.20449	24.2001	69.089	140.154
G	11	24	2	4.02061	44.3276	296.381	16.3608	7.37343	1.39384	10.031	49.2306	0	0	153.276	224.792	8.20708	788.557	42.8641	3.15903	0	2162.3	373.481	77.8653	85.599	12.6614	370.856	18.4841	1279.02	122.607	790.66	148.412	76.3869	4.22336	32.803	112.111	184.132
G	11	26	2	1.07067	28.9181	205.38	30.276	1.66691	0.872346	10.4071	77.15	0	0	124.211	172.719	8.2907	623.626	58.6939	13.6424	0	1371.2	278.067	48.9285	50.0292	18.3815	224.532	8.71345	891.959	150.513	335.731	70.0445	67.4266	4.19627	10.1775	139.202	140.263
G	11	28	2	0.82867	37.1287	130.537	25.255	1.57505	2.34376	23.8677	61.1501	0	0	98.7412	144.851	8.83649	616.337	61.4476	14.4169	0	337.525	245.749	11.7924	44.116	15.8587	69.1231	9.37765	478.982	116.797	76.5205	44.4181	56.5899	5.33655	9.46988	131.817	139.335
G	11	30	2	1.26577	59.8765	165.037	8.87921	5.43337	0.736648	10.8011	36.9685	0	0	71.9259	119.654	11.1354	582.494	89.3517	8.86174	0	204.667	279.731	39.2443	25.4074	7.40425	46.8148	9.25926	411.531	71.9672	46.0988	113.022	51.1657	4.26507	37.4563	118.991	132.543
G	11	36	2	0.855402	28.2061	89.9273	31.1494	7.608	3.98482	47.1337	88.3063	0	0	52.1818	60.9697	12.7518	325.782	94.5616	8.13508	0	50.5576	336.12	15.1944	41.4667	10.7147	7.57576	2.04848	106.594	114.269	8.01212	97.9621	57.3512	18.0334	45.6621	147.322	98.8242
G	11	48	2	0	17.1959	48.7423	7.03613	1.73571	0.0548521	25.2678	38.1544	0	0	26.1856	19.3402	14.5097	320.371	119.114	7.69601	2.30016	15.1959	324.766	20.6526	15.4845	1.06773	0	0	11.7732	133.538	0	118.579	60.8018	10.7919	40.3158	122.26	92.4124
G	11	72	2	0.92731	10.25	36.1786	11.085	3.977	3.977	22.4164	61.2363	0	0	8.85714	2	3.72339	202.571	52.8188	3.84536	0	12.25	490.573	11.7838	0	0	0	0	1.96429	47.1349	0	16.2295	11.3875	12.4311	15.5621	57.3088	68.2857
G	6	2	1	2.1545	2.06997	95.9184	1.22437	0	0	0	0.289934	0	0	61.5646	24.9077	0	45.2284	0	0	0	796.288	5.92637	0.214599	20.3304	0	119.009	1.24393	242.051	5.85105	285.948	14.8279	4.23459	0	0.542707	4.80257	12.8474
G	6	4	1	3.05483	8.98148	187.16	2.99579	0.0273696	0	0	0.866071	0	0	65.6893	48.5288	0	120.597	0	0	0	1330.47	25.2779	3.10658	38.6523	0	201.965	4.20782	476.019	7.01459	459.27	46.7982	12.6003	1.47647	0.875177	8.3913	30.3189
G	6	6	1	2.08851	14.0986	237.704	5.01417	0.358585	0.0319751	0	1.99163	0	0	76.25	64.5793	0	146.683	0	0	0	1455.23	53.4151	6.32044	47.9567	0	247.163	7.07933	590.637	8.83391	506.094	68.3094	17.1792	2.07614	2.42738	16.1255	41.3101
G	6	12	1	3.24234	24.5584	306.532	13.4472	3.21072	0.740366	0	11.3276	0	0	105.597	105.468	0.471835	210.649	5.18184	0	0	1474.83	125.686	14.8258	70.4545	0	295.416	12.5714	848.766	12.6522	524.909	108.497	15.5263	3.76138	7.17701	37.5382	80.987
G	6	18	1	3.13299	19.9124	284.844	19.6633	5.81498	2.07389	0.373395	12.617	0	0	116.546	126.533	1.09723	279.862	19.7822	0.179675	0	1240.36	170.164	34.6042	81.5394	4.32585	287.822	12.9036	865.494	26.1657	427.134	120.416	32.5184	9.11096	10.9397	57.7545	102.466
G	6	24	1	2.83323	26.4607	337.093	27.433	7.28883	4.23558	4.61724	35.913	0	0	147.725	168.708	2.30731	372.065	34.7921	3.27648	0	1302.72	242.451	27.8261	98.3989	17.0328	283.497	12.5562	958.385	40.9364	489.031	152.839	48.3943	5.29907	16.3807	68.095	133.16
G	6	26	1	0.953339	28.2012	244.793	24.8727	2.28258	2.60416	7.10635	37.6569	0	0	123.74	155.101	2.89753	330.556	44.3751	1.69894	0	555.799	294.38	45.969	67.2663	23.1312	209.905	8.92308	813.917	43.9304	230.686	81.8962	38.7022	3.77336	8.61498	83.3144	120.379
G	6	28	1	0.718215	24.7394	205.273	16.4444	1.02039	1.67915	5.63172	57.0151	0	0	93.5879	126.158	5.01649	320.352	33.5372	4.87235	0	276.388	247.577	28.7642	55.1879	25.8962	97.0545	7.7697	614.109	59.1723	78.6424	72.7192	63.3728	9.17805	7.05276	95.9605	120.133
G	6	30	1	0.569912	31.4786	200.428	13.3432	8.14086	2.14921	6.73106	31.4026	0	0	92.4903	113.619	3.13466	270.739	32.3895	3.02575	0	178.936	283.793	30.0528	54.9027	15.8856	89.8703	7.88586	539.805	39.1829	63.6187	146.979	38.6266	10.5789	25.7398	76.9079	110.065
G	6	36	1	0	15.6522	160.237	34.6715	10.7757	4.68934	13.6399	82.3802	0	0	72.2266	74.7167	4.67226	186.324	20.0332	0.47286	0	27.4308	170.651	9.87829	63.4519	0	11.6469	6.17918	181.673	68.1701	17.0356	65.1056	37.3122	10.3612	14.2113	64.2633	94.6245
G	6	48	1	1.10333	27.8154	104.247	13.6624	4.37492	1.81617	9.49242	29.1948	0	0	43.145	48.2957	1.88156	177.109	20.5841	1.45318	0	76.2524	219.208	17.6014	41.6102	9.01528	5.54614	2.75895	73.6629	29.1972	7.72128	40.3102	39.0491	9.60634	16.2103	50.8813	95.2542
G	6	72	1	0.813558	23.0143	62.4644	6.23644	1.96413	2.24085	14.97	21.6113	0	0	50.4481	15.8859	2.11528	88.8086	52.9308	3.98372	0	79.6029	257.871	20.1754	12.1792	2.83294	2.69857	0	22.8411	20.2069	2.65784	41.9545	7.71068	8.90101	13.0672	40.4448	81.945
G	6	96	1	0.879918	9.84451	52.8669	8.92738	1.87442	2.40258	12.7017	27.7543	0	0	18.999	4.11079	0.537286	65.3256	21.7533	1.01148	0	24.8202	130.225	22.5177	7.26919	0.678811	0.962099	0.0874636	7.67736	17.4757	2.09913	6.98988	5.37055	5.37055	4.23459	21.558	75.7532
G	6	2	2	1.16467	2.72953	90.4591	0	0	0	0	0	0	0	43.66	23.2754	0	64.4665	0	0	0	1028.45	5.4826	3.39915	20.3226	0	120.509	0	242.382	5.49111	328.697	18.9677	4.68107	0	0	2.50568	13.9578
G	6	4	2	1.25497	7.11593	161.122	2.87818	0.28119	0	0	1.04954	0	0	81.6965	45.9189	0	95.0424	0	0	0	1187.75	26.3229	4.95627	40.7446	0.454026	199.651	5.13666	432.045	7.92939	427.012	42.7166	11.2679	1.35262	1.07719	7.41198	28.9538
G	6	6	2	1.02376	9.25472	189.208	4.58897	0.0250974	0.0250974	0	1.8196	0	0	71.5472	54.6792	0	121.67	0	0	0	1260.54	48.5267	4.69691	41.7642	1.21567	235.651	4.63208	520.274	7.43533	435.953	69.7426	18.1707	2.18095	1.90526	14.8625	34.3585
G	6	12	2	1.01256	21.2041	278.593	22.0803	5.54427	1.75577	0.0337177	14.1545	0	0	114.068	106.223	0.340349	222.902	3.86601	0	0	1555.6	132.237	17.3066	70.7985	8.22713	296.312	9.77186	870.33	16.7272	565.095	104.911	24.7822	4.04117	8.85606	43.301	75.7921
G	6	18	2	3.89379	37.2706	326.227	16.0939	5.32817	1.90027	3.14678	20.2863	0	0	135.55	148.601	0.978206	387.041	21.9069	0.617375	0	1680.77	221.715	23.0414	100.057	6.71207	323.142	11.8349	997.89	25.8043	586.697	152.215	51.579	9.3536	14.7156	58.9517	112.615
G	6	24	2	1.09519	23.4416	283.506	22.4211	5.32241	2.6756	3.85196	41.2014	0	0	143.139	161.558	2.62415	304.232	23.325	1.82558	0	1230.82	226.806	23.865	78.3658	21.7661	270.455	9.87013	987.013	26.3658	504.091	160.716	43.9324	5.66458	16.4175	67.9683	119.286
G	6	26	2	1.28005	36.6734	259.42	19.7173	1.40926	1.40926	4.45008	30.9882	0	0	120.142	156.511	2.34613	353.866	34.6035	3.90665	0	497.67	343.593	33.8213	58.2706	29.3664	199.054	11.1089	889.491	33.4366	159.847	95.5646	60.0242	10.9729	10.0811	91.2387	132.981
G	6	28	2	0.81394	30.9718	200.512	18.518	0.879645	1.16359	3.15124	20.4721	0	0	100.752	132.947	3.40023	252.153	40.1315	2.66269	0	162.811	271.919	51.9948	47.7116	14.0565	133.73	8.23406	630.825	29.9008	70.0209	71.4469	34.4782	6.38532	8.82818	75.7014	120.428
G	6	30	2	0.480747	34.9234	178.009	16.4133	7.7591	3.00218	4.19141	28.5706	0	0	83.0744	107.823	3.7071	249.551	0	0.746074	0	100.7	236.024	13.1025	47.5164	11.4106	67.4179	6.40044	436.444	32.7617	55.9519	145.155	35.1411	6.366	26.5085	61.3583	103.042
G	6	36	2	1.0922	28.7455	150.893	11.4435	4.29338	1.67105	11.177	43.6284	0	0	76.9723	87.8408	4.86843	224.089	31.1454	2.90064	0	280.109	316.942	18.4972	38.2509	5.72372	35.8263	3.9807	263.619	39.648	44.1255	113.172	63.7721	15.4789	27.464	65.5346	99.5537
G	6	48	2	1.12493	27.3114	122.232	13.5661	3.78237	2.33849	8.98036	21.6865	0	0	49.0117	47.0776	2.42567	171.413	33.1521	1.29677	0	142.465	203.078	8.85999	29.0329	7.51251	6.57811	0.648247	120.287	24.1946	0	66.5693	29.7851	9.90993	16.742	49.3497	98.7354
G	6	72	2	0.404212	12.5119	61.381	4.87702	1.32567	1.64917	12.9716	6.82515	0	0	42.4048	13.131	2.46346	73.5357	41.9983	2.00813	0	17.5119	201.174	44.5767	7.2619	6.56633	1.32143	0	10.2143	7.80044	0	28.7331	4.4916	5.53526	7.6226	22.5818	87.3452
G	6	96	2	0.53051	6.13835	47.5482	4.64669	1.451	1.451	12.3967	14.7762	0	0	24.7461	3.14361	0.366549	60.8757	22.8654	0	0	18.7128	181.55	24.701	8.87916	1.26547	0.674256	0	6.58494	10.1601	0	7.06246	6.11859	7.14216	4.58325	17.6337	76.8301
H	21	2	1	0	6.15196	146.225	2.85462	0	0	0	0.731231	0	0	76.9608	83.3824	0	105.539	10.0406	0	8.64427	4715	39.6417	0	21.3971	0	336.103	4.73039	708.309	0	913.701	23.4689	39.3296	4.23371	1.36874	6.38243	78.1863
H	21	4	1	0.618415	14.1912	232.402	5.83802	0	0	0	3.39534	0.731231	0	70.3676	125.221	0	123.431	19.1437	0	24.9599	5282.97	128.132	7.40096	23.4559	0	495.49	9.87745	1238.75	0	1020.17	53.7333	76.5742	9.2474	3.51746	22.856	123.309
H	21	6	1	0	14.1754	280.271	8.885	0	0.0555392	0	6.8632	2.32476	0	77.2025	154.238	0.0496765	135.511	26.3783	0	50.4889	5543.74	220.74	13.8998	28.142	0	579.123	7.6618	1504.3	0	971.002	72.6764	97.558	14.5875	8.48678	44.4813	165.01
H	21	12	1	0	18.0126	311.067	18.0087	0.624147	1.76113	0.0556554	18.2474	14.8364	4.0351	87.8452	235.858	2.7877	174.184	43.29	0.101585	135.462	6736.21	461.849	60.1846	33.1172	0	793.975	7.6569	2416.51	14.264	1195.1	81.0054	105.71	37.2381	22.5657	107.544	286.402
H	21	18	1	0.679124	19.3271	302.206	23.112	1.5735	2.58934	1.06557	25.9538	21.3825	9.70027	85.0841	261.888	4.61075	202.299	57.0826	0.544571	198.082	6697.74	634.975	40.6941	52.0561	0	756.766	7.19626	2673.76	20.1971	1099.46	83.6242	142.514	51.2959	33.2707	165.456	322.561
H	21	24	1	0.677352	21.6275	296.628	18.3222	1.86839	2.78027	1.86839	27.4009	28.3128	12.355	95.2181	256.594	7.11988	235.201	52.3997	0.448099	225.021	5550.42	801.964	30.894	41.9295	4.17132	684.899	8.42282	2874.36	23.4819	1062.6	95.5563	133.812	49.478	48.4974	223.539	339.228
H	21	26	1	0	16.5493	224.877	14.076	0.0468367	2.91732	1.96049	33.0574	30.1869	11.0504	24.0317	205.863	6.1303	140.722	37.8645	0	203.105	3449	808.484	14.1855	38.75	6.58496	511.144	5.33451	2256.46	34.9352	518.363	54.1217	115.199	38.5405	26.1929	269.029	333.996
H	21	28	1	0	14.292	223.407	13.7555	0.0588568	1.86244	2.46363	22.9042	24.7078	16.2911	10.5531	159.004	5.43987	116.836	43.023	0.268571	241.346	2357.17	765.816	16.5877	42.1239	4.76359	346.704	4.15929	2204.49	27.4343	330.465	38.5687	59.4222	22.5706	23.8637	254.671	287.81
H	21	30	1	0	15.06	190.9	12.1022	0	2.7706	2.22712	16.901	30.488	14.1836	7.7	133.14	5.25077	121.38	45.6299	0.679806	250.667	1409.18	722.524	13.8757	24.6	9.50047	232.1	4.22	1698.54	26.9272	181.6	34.0546	52.5488	32.6774	22.7417	264.705	274.62
H	21	36	1	0.758023	14.6781	140.858	5.8067	1.22335	0.64022	0.64022	11.7197	11.1366	11.7197	5.75107	60.1502	5.00411	75.9442	38.9237	0	224.987	955.064	881.545	6.47981	7.897	0	80.7082	3.19742	1414.48	22.6172	97.7039	30.967	40.7054	15.6216	58.8912	207.513	222.511
H	21	48	1	0	12.5778	86.8	3.60011	0.662983	0.0591184	1.26685	18.1751	4.89004	9.11709	0.133333	11.9111	1.70972	43.4667	13.0794	0	152.067	431.444	823.329	10.4419	3.77778	0	24.5333	0.466667	833.2	23.4213	36.1556	13.3141	40.854	10.9819	40.854	140.86	186.4
H	21	72	1	0.681673	5.85366	67.3546	2.44802	0	0	0.0499123	4.63838	1.06957	2.08923	0	0.637899	0	24.6341	7.87108	0	79.0316	310.356	780.184	8.29076	0	0	12.1013	0	453.077	15.2857	27.9174	2.84192	8.72349	3.24081	15.3027	37.7817	151.557
H	21	96	1	0	0.660522	37.3425	1.78907	0	0	0	1.29312	0	0	0	0	0	9.66206	1.70586	0	18.7857	219.724	536.017	6.78798	0	0	8.87865	0	291.367	9.24844	23.7481	0.810222	2.65338	1.30672	2.20449	4.89783	157.266
H	21	2	2	0	6.0166	124.834	2.65254	0	0	0	0.618968	0	0	64.8548	68.7967	0	80.2697	8.55032	0	5.82837	4479.73	36.4589	1.61945	14.5021	0	314.979	2.98755	658.714	0	837.116	23.4293	36.9291	2.97744	1.1586	6.61512	60.9544
H	21	4	2	0	6.55087	227.295	5.12818	0	0	0	2.76318	0.740304	0	81.8362	121.712	0	117.122	15.3703	0	17.3515	5918.68	105.415	5.40933	18.7841	0	498.114	4.6402	1248.59	0	1148.49	49.8023	61.5714	6.46162	3.56111	19.5139	112.804
H	21	6	2	0	12.5722	278.53	9.58446	0	0	0	10.055	2.92273	0.0698248	84.357	159.003	0.353907	141.522	25.2611	0	43.5994	5560.97	280.456	16.7405	23.6745	0	570.709	9.23885	1551.52	13.0117	896.404	69.6457	111.147	25.2427	9.13573	50.5537	172.756
H	21	12	2	0	19.0264	331.542	14.4589	1.15635	2.25874	0.053962	16.0386	11.6291	3.36113	81.6024	232.069	2.542	229.878	47.0036	0.147741	153.421	5548.84	513.082	30.5361	65.5172	0	673.874	8.51927	2472.45	13.2908	931.359	71.9842	101.308	46.1819	23.6573	115.534	263.834
H	21	18	2	0	17.3051	287.127	25.3544	1.87488	2.48009	1.26967	29.1093	21.8468	9.13739	88.686	228.396	5.67053	156.793	40.5074	0	180.731	4854.63	668.706	29.1652	59.2205	0	657.817	6.52561	2315.72	22.2895	886.86	77.713	130.11	66.3277	40.9449	171.764	280.312
H	21	24	2	0	19.6071	318.375	24.2851	2.47375	2.47375	1.9885	40.8084	39.8379	21.8837	104.464	268.75	6.65695	252.357	55.7462	0.8671	244.83	5987.29	871.011	48.3732	54.4821	6.52048	682.196	7.42857	3024.73	20.7194	1104.91	94.7921	175.811	66.7482	46.3967	217.558	335.125
H	21	26	2	0	21.5367	244.587	13.5573	0.0610167	4.4238	2.55404	20.6284	59.2702	20.6284	21.1468	195.298	10.8424	153.188	47.347	0	247.997	2613.97	1243.26	35.812	42.9817	13.5933	417.844	6.19266	2472.66	26.6121	396.995	54.4081	140.022	83.0507	41.4955	300.88	288.509
H	21	28	2	0	17.7154	222.124	14.2324	0	2.23158	1.68702	23.4697	34.3611	15.3012	11.0421	138.717	6.40575	193.146	62.8081	0.632514	249.517	2290.88	816.516	12.2209	33.8477	7.56223	275.832	5.47094	1945.27	28.0465	306.633	34.2855	67.8804	30.986	27.4722	257.037	274.349
H	21	30	2	0	15.3007	209.666	10.1613	0	1.87488	1.87488	33.951	10.3478	8.53219	7.90646	128.107	5.37023	182.806	50.8128	0.432584	288.422	1771.18	792.749	13.5818	24.1425	3.78196	235.234	4.43207	1884.7	27.0256	191.849	34.9407	68.2802	31.1824	36.3891	294.121	301.359
H	21	36	2	0	13.8529	154.588	5.40875	1.67671	0.0782449	0.877478	11.2675	12.866	8.8698	2.67647	59.8235	6.01875	160.706	46.3078	0	224.975	637.971	857.567	6.41165	18.0294	0	56.1176	2.41176	1390.12	26.308	83.7647	30.7483	28.2867	28.2867	57.5094	214.796	250.206
H	21	48	2	0	9.57173	100.792	4.44414	0.638849	0.0569663	0.638849	14.604	8.20332	12.2765	0	8.7152	1.32478	24.0899	8.74568	0	134.239	441.242	708.855	5.26732	2.99786	0	19.3576	1.52034	788.587	19.1536	50.621	10.0782	29.9805	8.70485	32.4835	88.8013	154.026
H	21	72	2	0	4.80237	66.917	2.30175	0	0	0.0525756	3.27478	2.20071	4.88588	0	4.11067	0	16.8775	7.9253	0	80.3521	357.787	640.392	4.30822	0	0	28.2806	0.13834	389.98	15.576	48.419	2.0848	12.6541	3.41374	11.4991	24.7821	163.34
H	21	96	2	0	1.60937	34.9219	1.80614	0	0	0	0.46616	0.0415676	0.0415676	0	0.640625	0	8.34375	0.250638	0	11.427	357.25	511.12	11.2777	0	0	17.2969	0	209.328	8.16138	44.7188	1.20452	3.15559	0.872571	2.69899	9.09145	165.953
H	16	0	1	0	0	0	0	0	0	0	0	0	0	0	0	0	0	0	0	0	0	0	0	0	0	0	0	0	0	0	0	0	0	0	0	0
H	16	2	1	0	2.43243	66.1916	2.8186	0	0	0	0	0	0	72.0393	33.9312	0	76.1671	3.30457	0	0	3466.29	8.79446	0.542562	6.36364	0	150.418	1.4742	315.258	0	553.833	7.44345	14.2961	0	0	1.3721	33.8084
H	16	4	1	0.734498	2.85714	129.461	3.46977	0	0	0	0.0717069	0	0	85.1213	62.2642	0	85.0135	7.0509	0	0	5458.81	49.6302	5.87591	10.566	0	305.984	3.01887	727.547	0	935.795	32.6629	50.341	3.86826	1.50524	5.44361	55.7412
H	16	6	1	0	7.74892	154.307	3.01378	0	0	0	0.0575828	0.0575828	0	93.3766	73.6797	0	127.641	13.995	0	5.05622	5895.11	127.089	21.6808	14.9351	0	371.948	5.28139	841.558	0	952.944	52.8684	71.4191	7.53401	3.10633	13.8593	77.1429
H	16	12	1	0	8.9881	298.393	8.82653	0.0527842	0.0527842	0	4.90527	1.67028	0	89.2262	139.504	0.251799	184.187	46.7612	0.43355	59.708	7049.07	264.211	63.7436	20.1786	0	560.794	6.32937	1561.65	8.25401	1015	83.2668	106.634	16.763	8.64562	36.4767	157.778
H	16	18	1	0	7.55839	321.571	12.3268	0.633423	0.633423	0.0564825	11.0184	4.09507	1.21036	101.104	162.93	3.55326	177.792	34.2403	0.0515473	58.0889	8001.27	392.059	26.6144	37.155	0	667.134	5.83864	2070.34	9.39668	1229.17	89.5314	142.646	26.0032	16.6966	61.9887	204.841
H	16	24	1	0	8.69379	339.101	15.8452	0.638849	1.22073	1.22073	16.3497	13.4403	2.96638	100.493	185.096	4.11021	213.961	46.6084	0	75.8813	7447	560.227	59.205	34.8822	0	631.499	4.197	2382.68	12.3232	1057.86	100.377	192.676	47.5016	22.4714	87.5498	237.195
H	16	26	1	0	9.13043	253.967	14.484	0	2.01732	1.03276	24.17	5.95557	2.01732	42.0833	159.728	2.60079	123.478	40.7279	0.0879667	100.624	5736.2	479.537	24.7372	28.7681	1.06563	579.457	3.4058	2234.18	12.8333	652.717	68.6514	133.361	26.9521	12.6584	100.009	230.634
H	16	28	1	0	7.43682	235.686	19.9957	0	1.51953	0.538524	24.0827	4.95306	0.0480203	21.8592	131.643	4.96804	102.437	39.1109	0	101.776	3355.88	534.893	18.0803	23.5018	0.70118	366.462	3.61011	1792.22	17.1053	434.224	42.6241	100.703	27.3823	9.97527	87.5156	213.321
H	16	30	1	0	12.6549	231.128	15.8479	0	1.26124	1.86244	18.6958	6.07078	3.06482	15.4204	120.929	3.77281	106.549	44.7155	0.322285	112.482	2216.26	614.112	14.1109	22.8761	0.883966	280.796	3.76106	1799.56	19.2011	256.261	30.9687	64.5944	23.8637	11.5798	109.204	215.265
H	16	36	1	0	7.44444	174.2	6.40236	0.0591184	0.662983	0.662983	9.72095	2.47458	1.87071	6.44444	82.9111	3.63095	62.9778	26.1314	0	83.8711	1480.4	528.525	7.33215	21.7778	0	172.956	2.95556	1262.58	22.2399	132.689	43.7592	59.037	18.7746	31.1131	86.9608	197.889
H	16	48	1	0	6.13391	159.978	6.58196	0.644368	0.644368	1.23128	10.0349	3.57892	2.4051	5.20518	46.3931	3.08359	41.0151	27.1833	0	104.335	716.501	588.037	8.93974	11.4039	0	55.162	1.66307	1135.64	25.6343	56.7171	26.085	36.5511	11.9359	32.7641	100.298	185.248
H	16	72	1	0	4.58525	125.945	0	0	0	0.0612978	3.19193	1.31355	0.687425	0.322581	12.6037	1.40723	26.2673	13.9881	0	45.4164	447.327	464.821	11.4717	4.74654	0	18.4793	0	592.189	21.8349	31.8894	8.38268	22.8334	4.65341	12.7334	38.9934	190.853
H	16	96	1	0	1.6523	94.1236	1.84954	0	0.0382231	0	2.77123	0.0382231	0	0	4.39655	0.0569805	13.0603	7.58782	0	24.4811	459.425	344.132	8.35971	0.560345	0	10.3017	0	519.339	15.525	25.977	2.97305	7.10035	2.06196	5.00102	14.2381	188.52
H	16	0	2	0	0	0	0	0	0	0	0	0	0	0	0	0	0	0	0	0	0	0	0	0	0	0	0	0	0	0	0	0	0	0	0	0
H	16	2	2	0	2.63393	52.5893	0	0	0	0	0	0	0	69.1071	27.5223	0	50.3571	0.633479	0	0	3019.04	7.98961	0.492908	4.79911	0	133.103	2.05357	273.259	0	504.152	6.88299	16.2492	1.24653	0	1.24653	23.6607
H	16	4	2	0	3.5546	148.201	3.63782	0	0	0	0.638849	0	0	89.4433	74.8822	0	88.1799	9.74972	0	2.38661	5443.21	50.8147	7.06524	14.2398	0	328.929	2.44111	794.111	0	943.662	33.3333	48.1273	4.32458	1.82157	6.82759	66.6809
H	16	6	2	0	5.03386	193.86	5.55468	0	0	0	1.28687	0.0600525	0	89.2325	91.4673	0.0895224	238.42	36.2652	0	36.5669	5828.24	105.373	11.8704	19.0068	0	388.804	4.24379	1027.49	0	987.156	49.3964	79.0998	7.85714	3.23956	14.4537	100.406
H	16	12	2	1.06669	4.87805	305.257	10.703	0.0720956	0.0720956	0	6.69988	0.808516	0	102.656	139.648	0.709337	187.507	30.4297	0	36.8248	7834.15	283.509	23.3527	28.3469	0	564.878	5.69106	1696.78	11.9941	1129.7	88.1473	108.426	14.1845	7.84894	37.1508	156.016
H	16	18	2	0	11.6387	315.028	12.8175	0.0495405	0.555572	0.0495405	11.6883	3.59176	1.0616	109.758	161.117	3.10177	161.471	38.4189	0	73.8939	6755.31	514.301	22.301	26.946	0	649.534	6.31285	1957.08	8.73678	1014.53	91.5735	138.174	27.7049	17.9096	72.328	203.203
H	16	24	2	0	12.7107	308.815	13.2851	0.679595	1.91759	0.0605997	18.0115	4.39357	2.53658	101.686	168.61	4.11942	185.581	42.5263	0	87.1899	5933.64	568.545	48.318	38.246	0	575.672	5.69476	2084.83	13.1092	816.492	89.6189	163.694	41.212	21.242	76.4922	234.282
H	16	26	2	0	6.875	258.773	22.8453	0	1.31963	0.690607	24.5936	6.98087	1.31963	35.3935	140.926	2.25833	89.1204	40.5876	0.0562009	97.7563	5766.92	512.323	27.7214	30.0231	0	563.796	3.33333	1819.49	17.6288	615.995	61.9559	123.73	31.733	14.1453	97.3487	217.894
H	16	28	2	0	8.61386	259.208	14.4101	0	1.66697	1.12887	17.2718	8.66224	3.28126	25.4059	145.663	3.2512	137.683	47.8903	0.721152	105.242	3889.7	682.672	19.2805	34.099	0.593395	443.842	3.82178	1937.25	17.1859	460.396	55.1959	95.4285	36.4045	13.2578	112.789	236.079
H	16	30	2	0	9.09584	250.868	10.3247	0	1.52228	1.03089	12.3329	3.97923	1.03089	16.2568	123.96	3.08375	131.356	46.9911	0.0439038	105.687	2828.12	560.659	14.0642	23.1284	0	342.532	3.41772	1812.53	16.6556	266.329	45.1468	81.861	31.1309	11.5786	115.681	224.521
H	16	36	2	0	9.10569	196.065	6.23671	0.926962	0.926962	1.36881	9.76401	7.55475	3.13622	10.6667	89.4959	3.44351	84.9106	31.4998	0.315822	91.582	1240.2	559.203	10.3709	14.0163	0	165.528	2.19512	1415.01	15.4087	93.3333	33.2504	53.6514	25.6166	34.6448	105.92	193.366
H	16	48	2	0	7.63478	137.913	4.06631	0.0462665	0.518856	0.518856	6.66252	3.82698	1.46404	3.16522	55.7043	2.93817	53.5826	23.6052	0	77.0825	600.191	542.128	9.1454	14.9565	0	74.8522	0.504348	928.417	16.9429	44.9217	19.5223	35.022	9.61096	22.8247	74.6632	205.687
H	16	72	2	0	7.1147	113.978	2.60514	0.0476761	0	1.02165	5.40454	1.50864	0.534664	0.860215	9.0681	1.47831	35.3584	20.9853	0	55.4347	372.473	425.227	6.4146	1.88172	0	12.5627	0	546.523	19.8409	26.3262	7.36817	23.5201	9.90376	16.7119	46.563	163.996
H	16	96	2	0	6.62441	86.6561	2.28987	0.0421605	0	0	3.48735	0.903457	0.0421605	0.570523	6.38669	0.13827	15.309	6.27709	0	30.463	450.761	428.814	9.22086	0	0	12.71	0	515.895	15.8605	24.5642	4.47958	11.5367	2.27437	8.758	22.6515	216.64
H	16	0	3	0	0	0	0	0	0	0	0	0	0	0	0	0	0	0	0	0	0	0	0	0	0	0	0	0	0	0	0	0	0	0	0	0
H	11	2	1	0	0	36.1155	0	0	0	0	0	0	0	57.5697	16.8127	0	59.0837	0.270378	0	0	2444.18	3.78503	0	3.86454	0	88.7649	0	186.494	0	349.841	3.9873	7.51582	1.11244	0	0	16.0558
H	11	4	1	0	0.428571	61.4082	0	0	0	0	0	0	0	81.1429	30.1837	0	62.551	1.28427	0	0	3984.08	19.2995	2.73537	8.65306	0	157.204	0.469388	345.694	0	566.714	14.1869	27.3805	1.13968	1.13968	2.33245	27.3265
H	11	6	1	0	2.49531	118.161	2.79305	0	0	0	0.0499123	0	0	91.5572	61.6323	0	72.439	5.3014	0	0	5006.47	49.7734	5.14018	13.8274	0	245.779	3.5272	610.863	0	799.681	30.8297	47.1022	2.69254	1.59601	4.88561	50.5629
H	11	12	1	0.910605	5.09398	180.169	4.26329	0	0	0	1.07158	0	0	100.282	95.3383	0.328002	96.203	7.86268	0	0.0286989	5864.1	121.941	7.25418	23.3647	0	344.53	4.9812	949.417	0	843.308	53.8183	41.1485	5.9934	3.7962	15.3315	88.9662
H	11	18	1	0.632304	8.74699	255.036	7.32214	0.0641042	0	0	5.30245	0.718897	0	107.928	116.458	1.31876	115.711	19.2668	0	20.1241	7050.12	233.201	14.0201	16.2169	0	463.253	5.15663	1472.22	10.0241	911.639	77.3339	89.3658	11.9081	9.09142	34.4412	128.169
H	11	24	1	0.552328	9.77612	295.547	6.70936	0	0.0661773	0	6.14989	1.41811	0	112.463	135.92	2.15063	167.114	26.9495	0	31.9029	7753.68	327.072	15.1697	24.5522	0	512.114	5.79602	1756	0	900.473	85.1504	96.6173	20.2894	13.0201	51.5475	168.632
H	11	26	1	0.645731	7.70142	260.166	9.0683	0	0.0630409	0	9.07808	3.2827	0.706972	53.981	126.019	3.57114	94.6919	24.5612	0	42.8367	5502.35	446.204	14.4508	13.1991	0	494.905	5.26066	1729.86	10.4878	651.422	67.6865	98.9631	24.1752	8.94062	66.4165	164.621
H	11	28	1	0	7.46231	270.201	10.4512	0	0.0668424	0.0668424	8.25998	4.84617	1.43237	37.1859	114.724	4.24484	107.412	22.1359	0	30.9959	4983.99	485.768	19.5415	15.201	0	438.543	3.34171	1652.91	11.1202	556.985	65.2777	107.868	22.696	8.01127	68.953	164.824
H	11	30	1	0.881647	6.91954	223.839	5.77763	0	0	0	4.43397	1.93522	0.0611569	31.8161	100.759	2.38862	70.9195	21.7565	0	31.2025	3967.15	339.577	9.51517	18.5287	0	369.448	3.81609	1475.03	10.7854	384.828	55.2172	82.5698	14.7195	5.98628	59.7291	142.713
H	11	36	1	0	5.1797	209.725	7.7758	0.0562437	0.0562437	0.0562437	6.37576	1.20525	0.630745	16.3848	83.5729	2.66625	58.203	19.1477	0	30.0191	2135.9	341.881	5.2005	16.4482	0	205.074	2.85412	1240.99	9.91893	168.964	39.7156	58.0197	30.8358	16.0082	49.3703	137.294
H	11	48	1	0	5.73661	190	3.51845	0	0.0593823	0	3.69875	0.665943	0	10.9152	63.9732	2.19538	63.0357	16.3878	0	29.6836	1202.3	325.975	6.11543	6.65179	0	132.679	2.87946	1083.1	11.6591	85.4911	24.1508	42.3409	14.2924	18.2061	54.7345	134.196
H	11	72	1	0	4.73193	149.207	3.04149	0	0	0	1.96229	0.695437	0.0620123	2.89044	33.3333	2.73634	44.0793	15.2153	0	33.1336	543.403	511.991	7.69107	3.28671	0	41.8182	1.25874	794.452	14.654	44.289	17.7489	38.7667	10.8383	19.6936	62.6081	124.569
H	11	96	1	0.553681	7.20885	124.129	1.65195	0	0.287144	0.0256047	2.11792	0.810222	0.0256047	4.53321	18.6237	0.839735	16.6603	7.1493	0	37.2511	366.67	252.614	3.98373	2.82964	0	12.3484	0.211742	644.504	8.60896	21.7902	7.44562	10.944	3.35006	8.13144	32.8821	135.496
H	11	2	2	0	4.51346	44.3685	0	0	0	0	0	0	0	55.0311	24.3892	0	53.5404	3.47436	0	0	2338.96	3.35447	0	12.4017	0	93.0849	2.44306	204.845	0	353.023	3.61213	5.9964	0	0	0	25.5072
H	11	4	2	0	0.982533	75.5459	2.5621	0	0	0	0.0580857	0	0	102.227	36.1572	0	64.7598	3.50236	0	0	4047.66	23.7034	3.53757	3.95197	0	169.214	1.37555	428.384	0	635.087	16.4479	24.1891	1.21931	0	2.49541	32.4017
H	11	6	2	0	3.30097	131.262	3.91091	0	0	0	0.579306	0	0	100.408	62.4078	0	72.8544	5.82213	0	0	5570	54.2304	5.86328	11.9806	0	276.175	3.53398	720.893	0	815.515	36.608	57.8274	4.48894	1.65179	6.19124	56.1359
H	11	12	2	0.926866	7.04082	161.857	2.55562	0	0	0	0.608862	0	0	99.8571	79.2245	0.0485613	103.347	12.5405	0	7.72737	6270.9	135.82	9.58949	14.9388	0	340.347	4.89796	908.592	0	868.755	58.9557	59.585	6.50711	2.92883	13.6637	85.5714
H	11	18	2	0.597023	8.22535	224.873	6.26559	0	0	0	2.37133	0.0749388	0	101.606	108.423	0.335141	111.577	21.1328	0	25.9768	7465.8	252.905	10.0827	17.5493	0	467.662	6.22535	1365.38	0	841.915	77.0324	77.3051	18.0366	9.80483	37.7927	119.972
H	11	24	2	0	13.599	300.797	6.5995	0	0.0642591	0	5.31526	0.720634	0	108.671	142.319	1.13036	176.787	23.7542	0	26.4789	8572.71	295.959	14.054	34.2754	0	546.063	6.13527	1706.01	0	1121.26	92.9073	74.0527	9.81924	10.5251	45.8182	157.899
H	11	26	2	0.379063	10.892	264.038	11.1416	0	0.062449	0.062449	10.9065	5.16553	1.9761	60.6573	131.784	2.51356	105.047	24.5044	0	43.7247	6287.09	499.172	18.914	41.2676	0	467.042	3.61502	1707.79	10.3893	738.779	67.4954	107.638	21.8903	8.85667	69.9087	182.113
H	11	28	2	0	6.40476	252.31	6.27587	0	0	0	5.23932	1.35734	0	36.9048	102.786	3.07825	93.7619	25.0013	0	28.9361	4716.21	382.358	17.8515	12.619	0	380.167	3.7619	1539.19	11.1706	574.238	69.5866	50.7299	11.0705	6.89586	57.6877	150.524
H	11	30	2	0	8.87435	224.215	4.47021	0	0	0	4.3378	1.49236	0	28.3246	94.5812	2.18017	92.9581	21.1896	0	31.6147	3585.47	566.926	14.4986	7.22513	0	360.052	3.87435	1490.79	0	314.712	46.5214	74.9011	19.8217	7.58183	70.3111	144.136
H	11	36	2	0	9.10891	210.619	4.89873	0	0.0658497	0	4.10158	1.41109	0.0658497	16.1386	85.3218	2.94493	48.9851	20.0663	0	51.5477	2121.58	310.212	5.39594	8.56436	0	211.881	4.33168	1252.55	14.2448	235.074	49.5116	43.3356	11.509	19.4656	51.2923	140.842
H	11	48	2	0	5.3159	191.678	4.96041	0	0.649983	0.0579592	5.38618	1.83403	0.0579592	11.0458	64.9891	2.1946	50.6972	16.4521	0	38.9179	1389.35	299.26	3.52986	13.8562	0	113.399	2.17865	1005.08	12.5379	113.224	25.7819	34.9596	13.9498	15.8598	43.8729	143.203
H	11	72	2	0	2.85088	148.816	5.03145	0	1.25018	0.65426	6.01753	1.25018	0	3.00439	31.9956	2.06989	28.6842	12.6638	0	36.4284	485.833	358.923	5.39438	0.482456	0	33.0263	0.482456	733.925	16.118	50.4386	14.5922	36.4713	10.1965	16.605	49.9291	134.934
H	11	96	2	0	6.5087	128.385	1.60912	0	0.288532	0.551336	2.12816	1.33975	0.551336	2.22437	20.6286	1.78731	30.5996	11.0622	0	29.2362	381.973	361.293	6.98041	4.31335	0	18.1335	0	571.18	9.67889	25.6576	9.14275	22.5843	4.21411	9.58385	27.6714	118.636
H	6	2	1	0.726663	0.66	26.18	0	0	0	0	0	0	0	77.7	12.66	0	40.64	0	0	0	1445.72	0	0	2.7	0	46.48	0.6	118.54	0	208.84	0.486881	2.87025	0	0	0	11.02
H	6	4	1	0	0.426716	32.9314	0	0	0	0	0	0	0	98.9981	13.4879	0	33.0612	1.14463	0	0	2398.03	3.5252	0.928942	2.20779	0	75.0464	1.18738	173.803	0	327.161	4.03978	8.62638	0	0	0	15.1391
H	6	6	1	0.622447	3.65639	112.357	5.4201	0	0	0	0.657142	0	0	146.322	59.5595	0	64.0969	7.66436	0	2.25318	4542.18	12.8158	4.80168	19.5154	0	189.67	2.6652	573.304	0	737.335	18.1716	25.6896	1.23006	0	1.23006	63.304
H	6	12	1	1.27993	2.2869	94.1164	2.51241	0	0	0	0	0	0	143.347	40.4366	0	59.5426	4.89972	0	0	5599.23	30.716	5.69587	13.0977	0	190.395	2.24532	502.058	0	743.888	29.1859	30.9305	1.76855	1.16101	2.37609	46.0499
H	6	18	1	0.746848	4.16	155.54	3.66044	0	0	0	1.68364	0	0	130.04	70.06	0.428311	56.06	8.46461	0	8.79425	6905.38	60.3353	19.4733	57.92	0	298.18	3.54	839.94	0	974.38	55.5585	65.9912	4.03916	1.11689	4.62361	82.62
H	6	24	1	0.504627	4.75	158.411	3.36207	0	0	0	1.9885	0	0	137.536	68.9286	0.849823	80.1607	12.6916	0.08671	14.9134	7158.12	78.36	13.3886	24.2143	0	293.232	3.03571	839.732	0	901.643	53.2526	57.8771	4.65006	2.04089	6.73739	87
H	6	26	1	0	1.02107	159.757	3.81789	0	0	0	2.24522	0	0	86.2399	62.2853	1.19554	28.9303	9.07932	0	10.0218	5805.24	72.0281	8.97647	28.0713	0	251.994	1.66937	862.836	7.17316	810.665	57.5831	64.3709	5.16772	2.32597	8.00948	81.8801
H	6	28	1	0	0.59375	122.516	2.27135	0	0	0	0.890752	0	0	61.0625	49.7969	0.632056	21.5	4.81995	0	8.61199	4961.98	79.0604	6.46734	9.75	0	222.75	1.25	728.281	0	695.828	51.2451	60.2311	5.89522	2.69899	9.09145	60.7344
H	6	30	1	0.625392	1.49573	146.603	3.10613	0	0	0	0.637484	0	0	57.3291	51.6667	1.15247	25.235	6.11681	0	11.7118	5159.57	90.774	7.64817	12.094	0	238.504	1.19658	793.825	0	606.132	59.5886	67.3814	8.06184	3.06651	11.1839	77.5
H	6	36	1	0	0.425532	140.898	3.10533	0	0	0	0.0628919	0	0	35.0355	48.2506	0.787543	19.74	5.36735	0	7.86851	3255.89	95.7993	5.81522	6.07565	0	178.251	1.41844	757.234	9.83457	343.853	52.9149	39.3166	8.91948	3.39273	9.61032	73.0969
H	6	48	1	0	0.960145	128.351	0	0	0	0	0.0481943	0	0	25.0543	40.8152	1.32195	19.6014	3.86714	0	5.9467	1905.74	77.9746	2.93516	10.3804	0	115.471	0	655	0	278.315	28.911	45.481	6.83504	3.12926	9.48202	73.2971
H	6	72	1	0	0	134.879	3.16943	0	0	0	0.0713224	0	0	13.4316	24.3164	0.191381	9.70509	2.58029	0	2.70154	878.901	71.124	0.592018	0.455764	0	48.311	0.375335	595.71	0	89.7319	13.9958	24.2172	6.19787	2.28062	7.76477	76.3003
H	6	96	1	0	0.34585	119.368	1.25471	0	0	0	0.294805	0	0	10.0395	16.996	0.407557	9.42688	2.32882	0	6.92482	534.032	36.7239	0.494763	7.91502	0	21.749	0.158103	447.322	5.16135	50.0791	6.30786	8.92591	1.99563	1.12935	4.88325	68.4486
H	6	2	2	0.701166	0.8	26.9053	0	0	0	0	0	0	0	87.5789	10.7368	0	40.9895	0.415632	0	0	1634.17	0.46489	0	4.52632	0	50.4842	1.32632	124.337	0	216.189	1.08196	4.25175	0	0	0	11.2632
H	6	4	2	0.667889	1.5625	45.6618	2.25365	0	0	0	0	0	0	101.158	21.8566	0	39.7978	3.69719	0	0	2672.83	4.52176	0.920404	10.2574	0	89.614	1.5625	215.809	0	397.169	4.45015	7.47273	0	0	0	24.7978
H	6	6	2	0.762137	2.01373	64.8513	2.6251	0	0	0	0	0	0	128.49	30.6636	0	52.5172	2.17416	0	0	4644.83	13.3143	3.06712	8.94737	0	149.68	2.49428	388.627	0	669.497	13.7102	24.6828	1.27791	0	1.27791	30
H	6	12	2	1.07687	2.95285	99.5533	0	0	0	0	0	0	0	146.402	42.3821	0	70.4963	2.84748	0	0	5670.67	29.7163	13.7431	24.3921	0	209.603	2.6799	546.129	0	783.35	33.5595	47.0688	2.11085	0	2.83598	44.5658
H	6	18	2	0.818965	1.67064	122.84	2.88418	0	0	0	0.0634923	0	0	145.728	51.5752	0.30288	55.4415	7.00883	0	0.218632	7131.89	74.671	24.5737	17.3747	0	259.666	2.7685	721.647	0	880.979	57.1966	71.7741	5.51744	2.03024	6.21488	61.9809
H	6	24	2	0	3.24427	156.622	3.45936	0	0	0	1.08794	0	0	140.21	63.4924	0.635745	65.0763	8.94819	0	11.0429	7248.49	96.5623	12.7061	19.3893	0	303.34	2.53817	847.653	0	955.382	66.7448	79.1416	6.64258	2.1811	7.20027	79.5229
H	6	26	2	0	2.21963	170.093	4.6445	0.0621572	0	0	2.60178	0	0	89.5561	71.7523	1.53815	37.3131	8.62006	0	9.13214	6333.06	99.9115	12.9404	16.4019	0	296.752	2.14953	919.206	0	779.93	61.8713	90.0652	12.2291	2.67032	10.1808	94.1589
H	6	28	2	0	1.4053	149.206	3.58485	0	0	0	1.7145	0	0	72.4033	56.4562	1.27618	31.7312	8.51924	0	8.73778	5195.01	83.1018	6.14988	15.0509	0	239.246	1.44603	803.218	0	694.827	60.2128	71.367	6.49386	2.92286	9.46969	79.0631
H	6	30	2	0	0.820513	156.128	2.96392	0	0	0	0.0682135	0	0	53.1282	54.9487	0.528779	31.2821	8.57408	0	2.66208	5213.28	101.752	6.30728	17.1538	0	233.59	1.79487	831.538	0	634.077	56.8028	66.621	7.42631	2.93051	9.6742	84.7949
H	6	36	2	0	0.766423	138.485	2.09338	0	0	0	0.54442	0	0	42.281	43.1387	0.940802	24.0876	6.46225	0	5.26572	3599.29	67.8186	4.48875	9.37956	0	173.412	0.948905	745	7.59128	446.314	48.5203	64.4771	9.55123	2.61884	7.95145	71.7518
H	6	48	2	0	1.25984	165.217	3.48213	0	0.0523686	0	6.4714	0	0	24.9213	45.2756	1.23347	23.4646	6.84965	0	18.3634	2258.13	112.275	4.29126	8.11024	0	125.374	0.905512	914.449	8.18902	249.094	36.8995	50.5708	10.8785	5.12605	14.9053	94.1142
H	6	72	2	0	0	112.288	2.67099	0	0	0	0.0579592	0	0	11.1111	21.0893	0.46657	5.33769	0.403238	0	1.49684	825.054	57.1882	1.7006	9.1939	0	48.2353	0.0653595	480.174	9.64235	108.061	11.845	12.0399	3.12664	1.85332	5.67327	64.4227
H	6	96	2	0	0	117.184	1.77405	0	0	0	0.428653	0	0	8.3908	16.6523	0.364675	6.02011	1.41828	0	3.99244	736.322	44.5507	0.719396	8.00287	0	29.5546	0.0718391	516.437	6.74088	52.227	7.90871	10.4593	2.06196	1.22223	4.58116	71.7672
G Exuvia	21	6	1	20.2721	25.3933	120.337	0	0	0	0	0	0	0	52.1348	68.427	0	1349.89	0	2.82281	0	940.899	0	0	150.787	0	90.7865	26.9663	260.337	0	299.101	0	0	0	0	0	76.7416
G Exuvia	16	28	1	1.58515	0	0.595238	0	0	0	0	0	0	0	0	0	0	163.81	0	0	0	10.9524	0	0	0	0	0	0	0.714286	0	0	0	0	0	0	0	0
G Dead	11	12	1	2.07023	9.75321	238.43	13.862	1.90402	0.831017	0	8.34207	0	0	84.9852	102.27	0	117.325	1.42953	0	0	1107.31	0	0	220.434	0	170.711	8.40079	460.711	0	458.193	0.222812	1.41671	0	0	1.12823	81.7078
G Dead	11	24	1	3.41148	13.2549	358.549	23.7765	5.00778	0.38999	0	8.55992	0	0	92.3137	133.464	0	180.065	2.94013	0	0	1494.72	0	0	269.948	0	206.68	8.9281	628.418	0	556.693	0.373723	1.49399	0.729994	0	1.87598	130.784
G Dead	11	36	1	1.42998	9.5892	180.481	16.7165	2.26382	0.350167	0	6.41008	0	0	4.777	39.7653	0	102.934	6.27429	0.716116	0	829.167	0	0	192.101	0	27.5587	3.59155	268.192	0	176.444	0	0.655452	0.655452	0	1.34143	81.8075
G Dead	11	48	1	0.500409	3.27887	197.68	24.4309	2.69309	0.621004	0.324992	6.54125	0	0	2.11329	19.7495	0	50.5991	6.37699	0.390959	0	696.296	0.240548	0	225.643	0	8.60566	1.02397	188.911	0	107.56	0	0.608328	0.608328	0	1.56332	71.9826
G Dead	11	72	1	0.292489	0.533473	145.345	16.1199	0.880566	0	0.0278277	5.71275	0	0	0.627615	3.53556	0	26.8201	5.67231	0	0	369.299	0	0	164.079	0	0.711297	0.0523013	59.6548	0	24.5711	0	0	0	0	0	72.228
G Dead	11	12	2	3.55177	10.8931	248.284	15.5106	2.26648	0.669896	0	7.37556	0	0	90.3878	106.392	0	148.143	2.20854	0.42174	0	1150.12	0.259486	0	215.711	0	187.086	9.63572	449.095	0	472.961	0.335955	1.6864	0	0	1.34301	89.1187
G Dead	11	24	2	2.07878	9.40871	306.328	32.353	4.2559	0.873258	0.309484	21.451	0	0	94.3465	123.6	0	140.622	5.62523	1.04245	0	1356.57	0.519398	0.229069	248.973	0	196.39	6.50415	566.929	0	555.197	0.718022	2.70128	0.5793	0.5793	1.48872	106.421
G Dead	11	36	2	1.19097	7.28889	236.811	30.9918	4.55854	1.23729	0.0295592	16.9378	0	0	9.94444	48.7111	0	90.1111	11.0406	2.5123	0	976.578	0.556333	0	281.189	0	41.9111	2.48889	317.889	4.62225	240.222	0.0835958	1.26989	0.620495	0	1.91928	90.6333
G Dead	11	48	2	0.787173	4.83968	148.958	10.8851	1.11579	0.0266566	0	4.92776	0	0	1.2024	19.499	0	51.012	3.17989	0	0	579.689	0	0	164.088	0	9.05812	0.821643	158.918	0	90.5411	0	0.559564	0	0	0.559564	64.0481
G Dead	11	72	2	0.419377	0.0918635	145.262	9.02245	0.748138	0	0	2.17459	0	0	0	2.30971	0	26.5748	4.04343	0	0	403.005	0	0	119.58	0	0.958005	0.144357	67.7297	0	33.7664	0	0	0	0	0	67.2572

## Sheet: 3_Tissue_concentrations_µmol
3_Tissue concentrations in µmol/kg
Parent
BTP with reference standard
BTP wo reference standard
G = Gammarus pulex
H = Hyalella azteca
G Exuvia: Exuviae collected during the experiment to assess sorption to the exoskeleton
Species	Temperature [°C]	Time [h]	Replicate	Atenolol acid (Metoprolol acid)_697_p	Atenolol_169_p	Azoxystrobin_89_ p	Azoxystrobinsaeure_2734_p	AZ_M362a	AZ_M362b	AZ_M378	AZ_M392	AZ_M638 (H)	AZ_M640 (H)	Benzotriazol_166_ p	Carbamazepin_194_ p	Carbamazepin-10-11-epoxid_916_p	Citalopram_2901_ p	CIT Citalopram N-desmethyl	CIT Citalopram N-oxide	CIT Citalopram-didesmethyl	Cyprodinil_148_ p	CY_CGA_304075 (M242a)	CY_M242b	Diclofenac_201_ p	DCF_HGF_M310.0396_p	Fluopyram_3484_p	Sulfamethoxazol_298_ p	Tebuconazol_327_ p	TEB_M324a	Terbutryn_306_ p_F1	Irgarol-descyclopropyl_283_p	TER_MTE258A	TER_MTE272	TER_MTE315A	TER_MTE315B	Thiacloprid_2954_ p
G	21	2	1	0.00696729	0.0227433	0.56241	0.0236532	0.00192996	9.0063e-05	0	0.034907	0	0	0.626194	0.381431	0.000114904	1.05114	0.0389234	0.00128985	0	5.66816	0.12599	0.0138904	0.1813	0	0.740134	0.0199341	2.13172	0.0247887	2.10057	0.0961603	0.0359995	0	0.00558464	0.0487971	0.236449
G	21	4	1	0.0120606	0.0489391	0.723634	0.0286246	0.00302364	0.00107158	9.15003e-05	0.0622667	0	0	0.769541	0.653465	0.000568907	2.001	0.0460636	0	0	7.43149	0.406163	0.320351	0.24552	0	1.05223	0.0481363	3.24166	0.0519062	3.30579	0.178401	0.070623	0	0.00713158	0.0952055	0.416737
G	21	6	1	0.0078218	0.0932096	0.632245	0.0404944	0.00379866	0.00192982	0.00960277	0.141542	0	0	0.935337	0.777348	0.00645803	2.37935	0.107854	0.00585195	0	7.69714	0.714684	0.0939624	0.302195	0.0382927	0.981354	0.0511174	3.72656	0.048791	3.05066	0.154546	0.0798845	0.00170517	0.0161023	0.126988	0.556102
G	21	12	1	0.00656255	0.186537	0.701698	0.0578122	0.0119115	0.0067319	0.053211	0.416797	0	0	1.11331	0.991258	0.0251691	3.49265	0.279468	0.0148357	0	6.44658	1.43555	0.0807934	0.373924	0.0934978	1.06756	0.0604071	4.206	0.190606	2.6472	0.458581	0.348558	0.022163	0.0648592	0.469137	0.731238
G	21	18	1	0.0094172	0.321702	0.642187	0.0847589	0.0229256	0.0115093	0.143116	0.452438	0	0	1.2963	0.991799	0.0434508	4.36178	0.446916	0.0469525	0	7.57361	3.24416	0.362143	0.419842	0.148047	1.05568	0.0781654	4.26456	0.246105	3.14992	0.610224	0.524295	0.0216818	0.138662	0.570249	0.725907
G	21	24	1	0.0155048	0.331856	0.597745	0.155477	0.0298912	0.0298912	0.143521	0.439982	0	0	1.07201	0.696606	0.0385784	4.84468	0.475563	0.023922	0.00951596	6.0059	2.33086	0.138848	0.544375	0.0918404	0.701972	0.0995237	2.99873	0.153641	2.52975	0.47982	0.365469	0.0197805	0.125952	0.458596	0.721769
G	21	26	1	0.00732966	0.293443	0.308758	0.0601206	0.00311804	0.00311804	0.13778	0.341486	0	0	0.483039	0.582176	0.0350369	3.98118	0.580085	0.0348854	0.0131906	0.828233	2.6733	0.160541	0.24159	0.0896827	0.187819	0.0494224	1.88938	0.263374	0.292872	0.243028	0.48483	0.0336892	0.0845659	0.536971	0.588381
G	21	28	1	0.00353028	0.213596	0.251428	0.0742615	0.00265516	0.00694057	0.197876	0.724925	0	0	0.29323	0.34182	0.0498862	3.21402	1.03246	0.0431412	0.11974	0.25141	2.21145	0.0909401	0.244597	0.068797	0.0467972	0.0382229	0.816788	0.492485	0.0664892	0.189954	0.376557	0.0219887	0.06983	0.976727	0.504533
G	21	30	1	0.0063975	0.366445	0.156721	0.0339865	0.0156079	0.00628877	0.181524	0.288306	0	0	0.30433	0.209173	0.0444253	2.75646	0.873119	0.0324478	0.0805614	0.16312	2.87821	0.147084	0.223543	0.0852599	0.0180275	0.0240804	0.36989	0.280695	0	0.439762	0.354096	0.0410588	0.223586	0.580693	0.445228
G	21	36	1	0.00648378	0.11332	0.0608326	0.0268627	0.00778878	0.00607657	0.0992755	0.241945	0	0	0.182404	0.0238342	0.0245226	1.00884	0.44173	0.0136839	0.0833338	0.0764026	1.0799	0.118567	0.0746017	0	0.00361334	0.00817488	0.0590966	0.223338	0	0.11463	0.152451	0.0256425	0.0475273	0.204149	0.318357
G	21	48	1	0.00479159	0	0.0196392	0.0400962	0.00413371	9.87554e-05	0.0879962	0.123028	0	0	0.193769	0	0.00310785	0.232526	0.0972786	0	0	0.124713	0.905227	0.0525736	0	0	0.00354795	0	0.037538	0.0360027	0	0.0532885	0.179631	0.0359937	0.017346	0.0435314	0.307008
G	21	72	1	0.00244507	0	0.00637993	0.00832245	6.99635e-05	6.99635e-05	0.0527604	0.0713238	0	0	0.01985	0	0	0.118244	0.0489638	0	0	0.0607005	0.448406	0.0140974	0	0	0.00016757	0	0.020763	0.0176942	0	0.00972307	0.0171725	0.00605072	0.00963862	0.0290731	0.257671
G	21	96	1	0.00397331	0	0.0108736	0.00952779	0.000148233	0	0.0407391	0.0951969	0	0	0.0108097	0	0	0.370421	0.0466731	0	0	0.0733238	0.571698	0.0088491	0	0	0.00136941	0	0.0301334	0.0374889	0.0177565	0.00525665	0.0135167	0.00631335	0.00731999	0	0.23893
G	21	2	2	0.00634531	0.030042	0.603602	0.0271131	0.00105922	0.00105922	0	0.0348261	0	0	0.643463	0.458019	0	1.468	0.0350247	0	0	6.46853	0.292845	0.1232	0.17234	0	0.910049	0.020399	2.6023	0.0375972	2.54004	0.175709	0.0508666	0	0.00347157	0.0559447	0.235743
G	21	4	2	0.00849958	0.0726095	0.697496	0.0454358	0.00766327	0.002265	0.00216893	0.0838297	0	0	0.863889	0.683556	0.00404555	2.12928	0.0607173	0	0	7.50959	0.709076	0.217806	0.230359	0	1.10789	0.0495649	3.43495	0.057417	3.05597	0.356087	0.143343	0.00604824	0.0172308	0.149355	0.410512
G	21	6	2	0.0109424	0.0730377	0.545479	0.0305972	0.00189685	5.99443e-05	0.00650704	0.0842879	0	0	0.796956	0.621839	0.00254927	2.01683	0.0776797	0.000944351	0	5.98054	0.691138	0.0630789	0.221146	0.0330723	0.839615	0.0377472	3.10367	0.0325628	2.57822	0.179655	0.0618744	0.00167603	0.0173409	0.111194	0.440834
G	21	12	2	0.00937999	0.14902	0.608318	0.0723848	0.0165959	0.00833471	0.0971572	0.285051	0	0	1.07309	0.955959	0.02614	3.67851	0.274481	0.0273778	0	6.23357	2.00265	0.161933	0.304743	0.0495878	1.03649	0.0615084	4.11794	0.176219	2.57787	0.532673	0.479674	0.0203433	0.076042	0.365687	0.707433
G	21	18	2	0.0130467	0.317979	0.711482	0.100489	0.0342651	0.0149114	0.113484	0.393214	0	0	1.22373	1.01475	0.0417108	4.76393	0.65219	0.0462902	0	8.76967	2.77765	0.162939	0.586089	0.153523	1.0253	0.098257	4.28463	0.320641	3.31298	0.572354	0.527687	0.0340995	0.130751	0.638775	0.838801
G	21	24	2	0.0198232	0.301455	0.648881	0.10698	0.0208931	0.0154959	0.152166	0.578102	0	0	1.23155	0.90905	0.0369803	5.00447	0.753976	0.0420526	0.0546805	7.34213	3.26787	0.138894	0.677478	0.146138	0.904106	0.0786808	3.7459	0.39415	2.93988	0.678677	0.52855	0.0363467	0.183859	0.939651	0.797593
G	21	26	2	0.00651853	0.351737	0.335866	0.230245	0.011432	0.011432	0.197309	0.470246	0	0	0.543646	0.578531	0.0432483	4.21773	0.642623	0.0339951	0.0159371	1.82643	3.18674	0.162338	0.42172	0.0951158	0.200626	0.0462041	1.8455	0.31703	0.480083	0.284188	0.584056	0.0510035	0.102153	0.910069	0.50886
G	21	28	2	0.00475118	0.353978	0.209424	0.122153	0.00555543	0.00828854	0.265294	0.638504	0	0	0.460371	0.270851	0.0510543	4.23891	0.917056	0.0714043	0.0887653	0.194691	3.34137	0.268105	0.392854	0.100162	0.0263365	0.0492808	0.549203	0.412945	0.0152485	0.210974	0.59564	0.0573017	0.132786	0.83213	0.432582
G	21	30	2	0.00554871	0.26355	0.173502	0.0540849	0.0298509	0.00835039	0.0887668	0.284857	0	0	0.215118	0.110507	0.027681	3.0281	0.896322	0.0397691	0.0972072	0.0727756	2.52527	0.0953954	0.379671	0.107703	0.00612178	0.0270734	0.175748	0.279911	0	0.245582	0.265902	0.0496433	0.19515	0.69603	0.381519
G	21	36	2	0.00568852	0.130523	0.0756173	0.0558877	0.0157238	0.00749052	0.152239	0.413596	0	0	0.182032	0.0498716	0.0231037	1.7789	0.705181	0.0374017	0.0693043	0.120924	2.60566	0.120377	0.154906	0.0369236	0.00535035	0.0106696	0.070269	0.211186	0	0.175211	0.258521	0.0388123	0.14748	0.55559	0.305127
G	21	48	2	0.00479196	0.0411674	0.0268743	0.0190487	0.00345711	0.000926222	0.167304	0.197916	0	0	0.132974	0	0.00523346	0.365743	0.344804	0.00283883	0.10652	0.0723532	1.38427	0.0712951	0.0408077	0	0.000932558	0	0.0272421	0.0752977	0	0.0286555	0.0877989	0.0119764	0.0457918	0.108362	0.30276
G	21	72	2	0.00268483	0	0.0109259	0.0038092	0	0	0.0534649	0.0464025	0	0	0.0547191	0	0	0.0964774	0.0362417	0	0	0.426939	0.230411	0.0111616	0	0	0.0127593	0	0.0449196	0	0.0350381	0.00924027	0.0237274	0.0105274	0.0056398	0.003343	0.266972
G	21	96	2	0.00164092	0	0.000433959	0	0	0	0.0222296	0.0533594	0	0	0.00808214	0	0	0.232316	0.0323896	0	0	0.0599276	0.360128	0.00454386	0	0	0.0030337	0	0.0226055	0.0407702	0.0289207	0.00509872	0.0345945	0.00686594	0.00999615	0.00388977	0.269453
G	16	0	1	0	0	0.00113139	0.00380292	0	0	0	0	0	0	0.0540613	0	0	0.356106	0.324224	0	0.681137	0.00355638	0	0	0	0	0	0	0.00513985	0	0	0	0	0	0	0	0
G	16	2	1	0.0113762	0.032372	0.4959	0.00862377	7.60284e-05	0	0	0.00795724	0	0	0.503578	0.284604	0	0.738196	0.00902183	0	0	6.0073	0.0859934	0.0500575	0.147019	0	0.666056	0.0198429	1.76057	0.0217748	2.23929	0.10668	0.0186612	0	0.00375442	0.0469528	0.166077
G	16	4	1	0.00902788	0.069949	0.607957	0.02609	0.00289282	0.000775038	0	0.0228754	0	0	0.663126	0.422999	0.000881722	1.43574	0.00163086	0	0	6.82772	0.218632	0.0727242	0.18106	0.00548361	0.763645	0.0351116	2.48388	0.0298252	2.36636	0.188513	0.0393517	0.00193231	0.00603063	0.0723492	0.273534
G	16	6	1	0.0164563	0.0784244	0.61751	0.052764	0.00794231	0.00187851	0.00412147	0.0593992	0	0	0.780862	0.556586	0.00504924	2.02008	0.0684832	0.0025506	0	7.05746	0.383283	0.0278622	0.185458	0.0042393	0.779944	0.0370641	2.91777	0.0368879	2.45119	0.214503	0.0557814	0.00426552	0.014175	0.112367	0.38039
G	16	12	1	0.0139624	0.167777	0.791229	0.0485338	0.00936974	0.0038024	0.0249659	0.178276	0	0	1.13475	0.86735	0.0163413	3.11859	0.214303	0.0124894	0	9.1216	0.773995	0.16429	0.237283	0.0275338	1.08488	0.066209	4.25593	0.0960042	3.36763	0.268769	0.116187	0.00519806	0.0331605	0.220119	0.697467
G	16	18	1	0.0111964	0.188645	0.678753	0.0477415	0.0134026	0.00477998	0.0293479	0.126723	0	0	1.04213	0.885977	0.0333866	3.33026	0.267708	0.0149472	0	6.8312	1.03231	0.149672	0.237774	0.0411217	1.03957	0.0806913	4.12443	0.164221	2.4762	0.537221	0.273362	0.0178649	0.0522378	0.327424	0.707923
G	16	24	1	0.0168213	0.301501	0.723379	0.0816935	0.0172266	0.0134975	0.0672021	0.240382	0	0	1.23362	1.0044	0.0426641	4.6559	0.478991	0.0346122	0	6.96343	2.02902	0.182667	0.361293	0.101114	1.01656	0.0792379	4.23165	0.296471	2.65029	0.958373	0.477473	0.0415677	0.106859	0.605612	0.785978
G	16	26	1	0.00904957	0.36441	0.476946	0.105691	0.00921785	0.010879	0.110634	0.277679	0	0	0.716489	0.756735	0.0387655	3.61977	0.538928	0.0526384	0	1.40667	2.08802	0.12144	0.218104	0.0868872	0.348061	0.0648882	2.59404	0.22213	0.440797	0.484369	0.442693	0.0308269	0.0666452	0.51224	0.65722
G	16	28	1	0.00622639	0.264893	0.359137	0.0484771	0.00466132	0.00649004	0.0701319	0.249122	0	0	0.660434	0.502897	0.0569507	3.01671	0.570526	0.052819	0.0269555	1.47939	1.78381	0.0800932	0.152996	0.083812	0.120064	0.0411131	1.19051	0.224542	0.172121	0.252582	0.23187	0.028697	0.0564125	0.641888	0.565512
G	16	30	1	0.00597995	0.160915	0.292775	0.0196592	0.00972404	0.00351628	0.0542253	0.107686	0	0	0.337007	0.383396	0.0621441	2.00356	0.510053	0.0267885	0	0.19427	1.5116	0.0561629	0.0783969	0.0223248	0.07717	0.0345241	0.726495	0.210099	0.0214945	0.787255	0.257206	0.0364674	0.118438	0.462895	0.500004
G	16	36	1	0.00509956	0.208837	0.109713	0.0261518	0.00896092	0.00363649	0.0629657	0.158208	0	0	0.255594	0.119834	0.0400129	2.02041	0.597052	0.0752752	0.0593967	0.0857385	1.66552	0.0476187	0.091385	0.0411301	0.00481555	0.0158766	0.0848174	0.161659	0	0.234644	0.147303	0.0685261	0.107403	0.494622	0.419539
G	16	48	1	0.00508256	0.26679	0.0523506	0.0169682	0.00545634	0.00366676	0.0900518	0.103347	0	0	0.136546	0.027679	0.0238425	1.00773	0.850673	0.0644852	0	0.0918884	1.9568	0.0797591	0.0280251	0.0147818	0.00197822	0.00225343	0.0229453	0.131705	0	0.266822	0.107988	0.058843	0.108296	0.373753	0.398706
G	16	72	1	0.00498905	0.0265725	0.0177508	0.00879555	0.00317258	0.00162419	0.0623467	0.0529645	0	0	0.118143	0	0.0034167	0.341572	0.190509	0.00607875	0.0114835	0.0599136	1.07092	0.0534855	0	0	0.00256741	0	0.0158756	0.0344021	0	0.0263696	0.0454958	0.0331695	0.0286249	0.102314	0.305809
G	16	96	1	0.00114874	0	0.00501266	0	0	0	0	0.0014022	0	0	0.0373427	0	0	0.179919	0.0171658	0	0	0.0823285	0.00168348	0	0	0	0	0	0.0162433	0.023665	0.0150038	0.0044131	0.00817061	0.00774931	0	0	0.239526
G	16	0	2	0	0	0	0	0	0	0	0	0	0	0.0473508	0	0	0.177741	0.150736	0	0	0.00125888	0	0	0	0	0	0	0	0	0	0.000519188	0	0	0	0	0
G	16	2	2	0.00192967	0.0335648	0.529244	0.0127746	8.74959e-05	0	0	0.0108077	0	0	0.773641	0.331201	0	0.652641	0.000648913	0	0	5.61087	0.132049	0.0576077	0.17906	0.00328609	0.657726	0.0163649	1.87924	0.028967	2.03213	0.157823	0.0403724	0.00244637	0.00321595	0.044092	0.213732
G	16	4	2	0.00494634	0.0501305	0.71044	0.0329604	0.00540493	0.000973133	8.30939e-05	0.0409975	0	0	0.805625	0.496619	0.00284152	1.31111	0.0175517	0	0	7.4112	0.334669	0.0776404	0.199856	0.00206556	0.890184	0.0316693	2.93817	0.0442307	2.698	0.231456	0.0507485	0.0036958	0.00866767	0.0974152	0.307607
G	16	6	2	0.01329	0.0729216	0.621163	0.054646	0.00789082	0.000857934	0.00381469	0.0621172	0	0	0.806752	0.574777	0.0035137	2.18351	0.0699422	0.00405385	0	7.949	0.34688	0.0359055	0.213505	0.00594872	0.88723	0.037883	3.04732	0.0432657	2.79241	0.209556	0.0742447	0.00325829	0.0153692	0.102304	0.379957
G	16	12	2	0.0138029	0.16435	0.729953	0.0475429	0.0127513	0.00261642	0.0332381	0.131078	0	0	1.06329	0.857305	0.0205002	3.33465	0.197515	0.0174073	0	7.31288	1.01194	0.122181	0.218934	0.0194195	0.996241	0.065183	4.05462	0.0781519	2.68698	0.465025	0.177184	0.0119899	0.0406231	0.298492	0.62041
G	16	18	2	0.0074027	0.148889	0.680807	0.0828008	0.013346	0.0103262	0.0573114	0.217521	0	0	1.10286	0.9692	0.0258238	3.30038	0.345268	0.0317545	0	6.66193	1.18196	0	0.289835	0.0400649	1.01149	0.0589695	4.03779	0.166138	2.65041	0.593041	0.312773	0.0128992	0.0611509	0.409045	0.677921
G	16	24	2	0.0148121	0.266483	0.609176	0.0739666	0.0131211	0.00814579	0.0631853	0.223419	0	0	1.17348	0.826607	0.0365609	3.88434	0.356648	0.0246771	0	6.6907	1.42721	0.0861328	0.308533	0.0556211	0.789906	0.0717202	3.40708	0.226148	2.39052	0.665306	0.311747	0.0364442	0.0891083	0.464266	0.650411
G	16	26	2	0.00695417	0.179742	0.402883	0.0701709	0.00502605	0.00502605	0.0742683	0.167491	0	0	0.663002	0.62285	0.0275557	2.92911	0.301728	0.0255396	0	1.75575	1.41473	0.117966	0.204227	0.0235614	0.348513	0.0460119	2.34672	0.174477	0.592571	0.311904	0.232664	0.0128815	0.0447385	0.356505	0.617076
G	16	28	2	0.00659086	0.236466	0.337811	0.0464724	0.0028326	0.00374696	0.0526204	0.13009	0	0	0.637179	0.532158	0.0470148	2.70953	0.509026	0.0494857	0	1.39013	1.94177	0.137918	0.12202	0.0542173	0.161168	0.0399138	1.22896	0.234537	0.207411	0.305003	0.325772	0.0470329	0.0620638	0.532253	0.527433
G	16	30	2	0.00546452	0.118676	0.260294	0.0286571	0.0144243	0.00430074	0.0453186	0.0880918	0	0	0.286464	0.335221	0.04394	1.90229	0.402382	0.0216461	0	0.674716	0.800004	0.0947179	0.0769971	0.00209705	0.0647987	0.0271328	0.514066	0.205328	0.124714	0.257424	0.138763	0.0192268	0.0603914	0.235587	0.528066
G	16	36	2	0.00793748	0.286616	0.174894	0.0908374	0.0222556	0.0155108	0.135722	0.234052	0.000599541	0	0.338786	0.118355	0.0268776	2.2085	0.675619	0.0462027	0	0.192269	2.04322	0.0873728	0.0942527	0.00992967	0.00894037	0.0119811	0.122542	0.221871	0.019204	0.371672	0.273443	0.0937267	0.135673	0.4513	0.394732
G	16	48	2	0.00815049	0.130585	0.0745049	0.0124308	0.00500412	0.00254223	0.0597995	0.0531106	0	0	0.145277	0.0446776	0.0208073	0.689021	0.496118	0.0235872	0	0.175274	1.26299	0.127578	0.0192216	0	0.00555276	0.000559723	0.0379068	0.0804214	0.0118377	0.127205	0.0507033	0.0386853	0.0607738	0.258582	0.304819
G	16	72	2	0.00164872	0.00294682	0.0141355	0.0069295	0.000878926	7.8374e-05	0.0583363	0.0414633	0	0	0.120022	0	0	0.187881	0.0526305	0	0	0.114793	0.613444	0.0454277	0	0	0.00238665	0	0.019803	0.0171959	0.011548	0.0169012	0.0349543	0.0365921	0.00288067	0.00881815	0.31302
G	16	96	2	0.00148722	0	0.00589966	0	0	0	0	0	0	0	0.0322714	0	0	0.128811	0.000795651	0	0	0.0707961	0	0	0	0	0	0	0.0170238	0	0	0.0014542	0.00757053	0.00718017	0	0	0.265125
G	16	0	3	0.00112065	0	0	0	0	0	0	0	0	0	0.0431742	0	0	0.12423	0.108745	0	0	0	0	0	0	0	0	0	0.00356017	0	0	0.000527594	0	0	0	0	0
G	11	2	1	0.00366049	0.0173083	0.313865	0.00717807	0	0	0	0.00564317	0	0	0.451631	0.166408	0	0.367328	0	0	0	5.53313	0.0276957	0.00324702	0.13317	0	0.464123	0.00724695	1.1514	0.0228134	1.87885	0.0682017	0.0112976	0	0.00271598	0.0223091	0.0878308
G	11	4	1	0.00591256	0.0327864	0.551213	0.0270971	0.00272977	8.62665e-05	0	0.0147237	0	0	0.676664	0.346569	0	0.548751	0	0	0	7.42353	0.0826225	0.0119457	0.242377	0.00292048	0.617816	0.0251039	1.97818	0.0430085	2.59842	0.088386	0.0251665	0	0.00425999	0.0314908	0.205446
G	11	6	1	0.00943799	0.053735	0.75352	0.0438548	0.0127969	0.00154428	0	0.0299961	0	0	0.768362	0.497442	0	1.02582	0	0.000197215	0	11.6078	0.27291	0.0364252	0.206008	0	0.974982	0.0336519	3.23129	0.0502019	3.85007	0.159037	0.0465451	0	0.0120162	0.0693933	0.277504
G	11	12	1	0.0138034	0.05442	0.771772	0.0516738	0.0122366	0.00468118	0.00592961	0.086635	8.38418e-05	0	0.936532	0.541115	0.0116388	1.44733	0.0472775	0.000847468	0	11.7091	0.54025	0.0624393	0.190938	0	0.933076	0.0285412	3.52146	0.101834	3.19533	0.360137	0.11162	0.00846511	0.0371914	0.201565	0.415321
G	11	18	1	0.0085095	0.0376317	0.742423	0.0564542	0.0174759	0.00546763	0.0218453	0.138091	0	0	1.1459	0.786591	0.0147764	1.64887	0.0299437	0.00954078	0	8.37384	0.900983	0.0860031	0.343235	0.065434	0.792064	0.0273714	3.57692	0.139507	2.70505	0.324379	0.128784	0.00556336	0.0460336	0.197769	0.526611
G	11	24	1	0.0189916	0.197252	0.80664	0.0488798	0.0221903	0.00308341	0.0268788	0.168399	0	0	1.57805	1.03503	0.0252725	2.39729	0.13029	0.00577007	0	16.1066	2.06254	0.201289	0.277981	0.0608909	1.33185	0.066703	5.31078	0.195449	5.06481	1.03336	0.343857	0.0229704	0.117931	0.392269	0.644163
G	11	26	1	0.00152651	0.054101	0.406163	0.072622	0.00401707	0.00784668	0.0496864	0.244141	0	0	0.765322	0.603517	0.0235178	1.37545	0.15091	0.0279212	0	2.87478	0.864755	0.117517	0.193407	0.0367887	0.340331	0.0176815	2.28133	0.18137	0.776031	0.174458	0.141442	0.00798406	0.0187248	0.288555	0.410496
G	11	28	1	0.00370321	0.104811	0.418001	0.0742265	0.00203998	0.00575612	0.0642275	0.336406	0	0	0.851462	0.556374	0.0479628	1.48054	0.25363	0.0237071	0	2.31241	1.19738	0.151293	0.1349	0.0279046	0.230538	0.0275887	1.8863	0.279584	0.471914	0.15691	0.170925	0.010409	0.0342476	0.525764	0.587094
G	11	30	1	0.00324249	0.0761011	0.35922	0.0262276	0.016147	0.00372337	0.0273588	0.109948	0	0	0.515345	0.431123	0.0196555	1.3489	0.247537	0.0109491	0	0.635449	1.26418	0.147251	0.155613	0.0337313	0.0653964	0.0186236	0.905945	0.346599	0.0694766	0.346054	0.12306	0.0124847	0.0853661	0.256489	0.498818
G	11	36	1	0.00158025	0.0560951	0.321022	0.0551062	0.0152427	0.0119991	0.0549746	0.230692	0	0	0.46531	0.271273	0.0234079	0.775461	0.274406	0.0198589	0.00491143	0.366195	0.673405	0.0346701	0.19542	0.0432256	0.0346601	0.0151461	0.379056	0.285606	0.0847092	0.166075	0.0863977	0.010703	0.0747252	0.36341	0.424803
G	11	48	1	0.00429785	0.122359	0.132327	0.123903	0.0328638	0.0120431	0.176729	0.383223	0.00682542	0	0.193768	0.116516	0.0280489	1.08419	0.320606	0.0325287	0	0.0672826	1.34605	0.0866854	0.074607	0	0	0.00390138	0.0818583	0.350582	0	0.167733	0.127824	0.00833128	0.0954306	0.417142	0.399605
G	11	72	1	0	0	0.0646413	0.0122583	0.00373217	0.00195317	0.0325342	0.0560058	0	0	0.0744185	0.00240135	0.0102954	0.224972	0.0386333	0	0	0.0564547	0.334194	0.0186293	0	0	0.000953469	0	0.0105216	0.0926644	0	0.0148564	0.0239415	0.00741782	0.0107996	0.0437856	0.313001
G	11	2	2	0.00501694	0.0119503	0.502141	0.0113672	8.6469e-05	8.6469e-05	0	0.0057881	0	0	0.658153	0.230794	0	0.391092	0	0	0	7.18917	0.0596563	0.00788669	0.144737	0	0.59965	0.00389259	1.6456	0.026696	2.33862	0.109064	0.0238916	0	0	0.0140961	0.108723
G	11	4	2	0.00598878	0.0314862	0.722748	0.0597327	0.0108742	0.00401529	0	0.0335609	0	0	0.9788	0.539407	0.000122385	0.709264	0.000840791	0	0	9.05875	0.233943	0.0419994	0.460203	0.00685023	0.805289	0.0316679	2.87133	0.0499667	2.81095	0.193625	0.0427826	0.00408559	0.00837064	0.0471292	0.354219
G	11	6	2	0.00855895	0.0380267	0.780741	0.0282775	0.00869901	0.000167056	0	0.0206352	0	0	0.803845	0.503758	0	1.27272	0.0023653	0	0	13.1692	0.312657	0.0310291	0.224728	0	0.987601	0.0282014	3.23996	0.0534412	3.81793	0.200141	0.0410038	0	0.0124681	0.0630916	0.276717
G	11	12	2	0.00561238	0.0812655	0.752431	0.0444818	0.0157235	0.00142693	0.0100783	0.0913145	0	0	1.08417	0.75598	0.0172074	1.3532	0.0983132	0.00400901	0	10.9705	0.685189	0.0757561	0.237008	0.0219418	0.898539	0.042005	3.62934	0.1501	3.30468	0.237926	0.131336	0.00728087	0.0673331	0.224777	0.445037
G	11	18	2	0.011404	0.116783	0.675496	0.0774786	0.0255439	0.0139845	0.0255674	0.147384	0	0	1.24201	0.819624	0.026951	2.08426	0.152982	0.0111831	0	10.7089	1.14074	0.0780756	0.260849	0.0194552	0.982389	0.045001	3.82448	0.125918	3.2749	0.563358	0.129031	0.00813136	0.0770327	0.219921	0.554581
G	11	24	2	0.0150958	0.16593	0.734727	0.0420153	0.020419	0.00385992	0.0266004	0.125872	0	0	1.28666	0.951405	0.0325562	2.43089	0.138205	0.00928692	0	9.59784	1.54893	0.32293	0.289039	0.0409711	0.934828	0.0729789	4.1551	0.379423	3.27585	0.696428	0.297074	0.015578	0.104417	0.356869	0.728601
G	11	26	2	0.00401993	0.108248	0.509135	0.0777503	0.00461611	0.00241576	0.0275975	0.197256	0	0	1.04267	0.731013	0.0328879	1.92246	0.189245	0.0401061	0	6.08637	1.15323	0.202921	0.168932	0.0594808	0.565986	0.0344024	2.89766	0.465781	1.391	0.328686	0.262227	0.0154781	0.0323967	0.443101	0.555014
G	11	28	2	0.00311132	0.138982	0.323601	0.0648561	0.00436173	0.0064905	0.0632924	0.156347	0	0	0.828873	0.613066	0.0350529	1.89999	0.198123	0.042383	0	1.49818	1.01919	0.0489066	0.148965	0.0513172	0.174241	0.0370248	1.55604	0.361445	0.317039	0.208433	0.220082	0.0196841	0.0301442	0.419594	0.551342
G	11	30	2	0.00475245	0.224133	0.409125	0.0228023	0.0150465	0.00203998	0.0286423	0.0945204	0	0	0.603775	0.506422	0.0441721	1.79566	0.288094	0.0260518	0	0.908459	1.16012	0.162757	0.0857924	0.0239595	0.118008	0.0365574	1.33692	0.222712	0.190996	0.530357	0.198987	0.0157319	0.119229	0.378768	0.524467
G	11	36	2	0.00321169	0.105583	0.222929	0.0799932	0.0210686	0.011035	0.12499	0.22578	0	0	0.438035	0.258047	0.0505845	1.00429	0.304892	0.0239155	0	0.224411	1.39399	0.0630157	0.140019	0.0346717	0.0190965	0.00808783	0.346287	0.35362	0.0331957	0.45969	0.223043	0.0665169	0.14535	0.468949	0.391042
G	11	48	2	0	0.0643686	0.120832	0.0180692	0.00480665	0.0001519	0.0670053	0.0975523	0	0	0.219812	0.081855	0.0575577	0.987611	0.384057	0.0226248	0.00776735	0.0674503	1.3469	0.0856523	0.0522861	0.00345509	0	0	0.038247	0.413252	0	0.556433	0.236462	0.0398063	0.128332	0.389173	0.365671
G	11	72	2	0.00348168	0.0383684	0.0896863	0.028467	0.0110134	0.0110134	0.0594441	0.156568	0	0	0.0743504	0.00846475	0.0147701	0.624469	0.170302	0.0113046	0	0.0543744	2.03455	0.0488709	0	0	0	0	0.00638128	0.145865	0	0.0761575	0.0442866	0.0458527	0.0495368	0.182423	0.270203
G	6	2	1	0.0080893	0.00774843	0.237781	0.00314426	0	0	0	0.000741298	0	0	0.516798	0.105419	0	0.139426	0	0	0	3.5345	0.0245784	0.000890005	0.0686491	0	0.299989	0.00491127	0.786338	0.0181069	1.18473	0.0695803	0.0164686	0	0.00172752	0.0152874	0.0508366
G	6	4	1	0.0114697	0.03362	0.463969	0.00769335	7.57938e-05	0	0	0.00221435	0	0	0.551422	0.205392	0	0.371765	0	0	0	5.9056	0.104835	0.0128839	0.130516	0	0.5091	0.0166133	1.54642	0.0217076	1.90284	0.219602	0.0490035	0.005446	0.00278583	0.0267109	0.11997
G	6	6	1	0.0078415	0.0527745	0.589267	0.0128767	0.000993017	8.85475e-05	0	0.00509217	0	0	0.640073	0.273324	0	0.45218	0	0	0	6.45936	0.221528	0.0262127	0.161934	0	0.623033	0.0279506	1.91877	0.0273377	2.09684	0.320544	0.0668111	0.00765794	0.00772674	0.0513301	0.163462
G	6	12	1	0.0121737	0.0919285	0.759891	0.0345332	0.00889135	0.00205027	0	0.0289622	0	0	0.886427	0.446378	0.00187169	0.649371	0.0167076	0	0	6.54637	0.521256	0.061487	0.237902	0	0.744664	0.0496345	2.75735	0.0391538	2.1748	0.509123	0.060383	0.013874	0.0228456	0.11949	0.320461
G	6	18	1	0.0117631	0.0745372	0.706124	0.0504963	0.0161032	0.00574316	0.000990171	0.0322588	0	0	0.978331	0.535536	0.00435255	0.862734	0.0637832	0.000528209	0	5.50563	0.705719	0.143514	0.275332	0.0139981	0.725523	0.0509461	2.81169	0.0809734	1.7697	0.565054	0.126466	0.0336061	0.0348227	0.183842	0.405451
G	6	24	1	0.0106376	0.0990491	0.83565	0.0704495	0.0201847	0.0117295	0.012244	0.0918218	0	0	1.24006	0.714035	0.00915273	1.14697	0.112179	0.00963221	0	5.78243	1.00551	0.115403	0.33226	0.0551166	0.714621	0.0495743	3.11346	0.126683	2.02615	0.717203	0.188209	0.0195458	0.0521425	0.216757	0.526908
G	6	26	1	0.0035794	0.105564	0.606839	0.0638745	0.00632107	0.00721162	0.0188447	0.0962804	0	0	1.03872	0.656444	0.011494	1.01901	0.143077	0.00499455	0	2.46704	1.22088	0.190647	0.227136	0.0748504	0.529115	0.0352301	2.64413	0.135949	0.955777	0.3843	0.150516	0.0139182	0.0274229	0.265203	0.476332
G	6	28	1	0.00269661	0.0926059	0.508869	0.0422302	0.00282573	0.00465002	0.0149342	0.145775	0	0	0.785614	0.533946	0.0198996	0.987551	0.108133	0.0143238	0	1.22681	1.02677	0.119293	0.186351	0.0837977	0.244649	0.0306763	1.99503	0.183116	0.32583	0.341237	0.246461	0.0338536	0.0224501	0.305458	0.475361
G	6	30	1	0.00213979	0.117832	0.496859	0.0342661	0.0225442	0.00595173	0.0178495	0.0802895	0	0	0.776401	0.480877	0.0124347	0.83461	0.104432	0.00889512	0	0.794249	1.17697	0.124638	0.185388	0.0514043	0.226539	0.031135	1.75364	0.121257	0.263584	0.689703	0.150221	0.0390207	0.0819341	0.244811	0.435521
G	6	36	1	0	0.0585901	0.397226	0.0890382	0.0298409	0.012986	0.0361704	0.210628	0	0	0.606299	0.316229	0.0185341	0.574383	0.0645924	0.00139012	0	0.121758	0.707738	0.0409681	0.214256	0	0.0293587	0.0243966	0.590193	0.210961	0.0705816	0.30551	0.14511	0.0382175	0.0452369	0.204561	0.374424
G	6	48	1	0.00414257	0.10412	0.258427	0.0350858	0.0121153	0.00502947	0.0251721	0.0746447	0	0	0.362177	0.204405	0.00746386	0.545976	0.0663688	0.00427205	0	0.338463	0.909117	0.0729981	0.140504	0.0291726	0.0139803	0.0108929	0.239305	0.0903547	0.0319907	0.189157	0.151865	0.0354333	0.0516001	0.161963	0.376916
G	6	72	1	0.00305458	0.0861483	0.154849	0.0160155	0.00543921	0.00620552	0.0396975	0.0552552	0	0	0.423481	0.0672353	0.00839096	0.273771	0.170663	0.0117114	0	0.353335	1.06947	0.083673	0.0411252	0.00916712	0.00680239	0	0.0742029	0.0625329	0.0110119	0.196873	0.0299873	0.0328317	0.041595	0.128743	0.324252
G	6	96	1	0.00330374	0.0368505	0.131056	0.022926	0.00519077	0.00665339	0.0336826	0.0709617	0	0	0.159485	0.0173984	0.00213133	0.20138	0.0701384	0.00297355	0	0.11017	0.540082	0.0933874	0.0245456	0.00219657	0.0024252	0.000345324	0.0249411	0.0540808	0.00869707	0.0328002	0.0208864	0.0198095	0.0134794	0.0686228	0.299751
G	6	2	2	0.00437287	0.0102173	0.224247	0	0	0	0	0	0	0	0.3665	0.0985103	0	0.198731	0	0	0	4.565	0.0227379	0.0140972	0.0686226	0	0.30377	0	0.787415	0.016993	1.36185	0.0890067	0.018205	0	0	0.00797599	0.0552304
G	6	4	2	0.00471191	0.0266367	0.399419	0.00739132	0.00077869	0	0	0.00268344	0	0	0.685793	0.194346	0	0.292988	0	0	0	5.27208	0.109169	0.0205551	0.137581	0.00146919	0.503268	0.0202806	1.40356	0.0245385	1.76919	0.200449	0.0438218	0.00498918	0.00342887	0.0235936	0.114569
G	6	6	2	0.00384383	0.0346428	0.469044	0.0117847	6.95015e-05	6.95015e-05	0	0.00465232	0	0	0.600596	0.231423	0	0.375073	0	0	0	5.59518	0.201254	0.0194795	0.141024	0.00393378	0.594013	0.0182884	1.69019	0.0230096	1.80623	0.327269	0.0706671	0.00804451	0.00606476	0.0473097	0.135955
G	6	12	2	0.00380177	0.0793722	0.69063	0.0567035	0.0153536	0.00486218	8.94129e-05	0.03619	0	0	0.957536	0.449576	0.00135011	0.687143	0.012465	0	0	6.90489	0.548425	0.0717755	0.239063	0.0266222	0.746923	0.0385813	2.8274	0.0517646	2.3413	0.492298	0.0963798	0.014906	0.0281903	0.137834	0.299906
G	6	18	2	0.0146196	0.139514	0.808714	0.04133	0.0147551	0.00526236	0.00834466	0.0518676	0	0	1.13787	0.628935	0.00388038	1.19314	0.0706335	0.00181496	0	7.46047	0.919517	0.0955592	0.33786	0.0217196	0.814555	0.0467264	3.2418	0.0798548	2.4308	0.714275	0.200594	0.0345011	0.046842	0.187653	0.44561
G	6	24	2	0.00411201	0.0877478	0.70281	0.0575786	0.0147392	0.00740946	0.0102147	0.105343	0	0	1.20156	0.683776	0.0104096	0.937858	0.0752058	0.00536684	0	5.46328	0.940629	0.0989748	0.264615	0.0704331	0.681744	0.0389692	3.20646	0.0815926	2.08854	0.754163	0.170856	0.020894	0.0522596	0.216354	0.472007
G	6	26	2	0.00480607	0.137278	0.6431	0.0506351	0.00390261	0.00390261	0.0118008	0.07923	0	0	1.00852	0.662412	0.00930672	1.09087	0.111571	0.0114848	0	2.20902	1.42498	0.140266	0.19676	0.095027	0.501762	0.04386	2.88965	0.103474	0.662278	0.448439	0.233438	0.040474	0.0320897	0.290428	0.526198
G	6	28	2	0.00305602	0.115935	0.497067	0.0475553	0.00243597	0.0032223	0.00835648	0.0523427	0	0	0.845756	0.56268	0.0134882	0.777313	0.129395	0.00782779	0	0.722672	1.12773	0.215637	0.161106	0.0454856	0.337099	0.0325097	2.04933	0.0925321	0.29011	0.335267	0.134088	0.0235525	0.0281015	0.24097	0.476529
G	6	30	2	0.00180501	0.130727	0.441282	0.0421502	0.021487	0.00831385	0.0111148	0.0730488	0	0	0.69736	0.456346	0.0147055	0.769294	0	0.00219331	0	0.44698	0.978859	0.0543397	0.160447	0.0369236	0.169943	0.0252702	1.41786	0.101385	0.231819	0.681143	0.136666	0.0234812	0.084381	0.195314	0.40773
G	6	36	2	0.00410078	0.107602	0.374061	0.0293875	0.0118895	0.00462758	0.0296393	0.111548	0	0	0.646136	0.371775	0.0193123	0.690802	0.100421	0.00852733	0	1.24332	1.31445	0.0767132	0.129161	0.0185214	0.0903085	0.0157166	0.856406	0.122696	0.18282	0.531063	0.248014	0.0570943	0.0874225	0.208607	0.393929
G	6	48	2	0.00422367	0.102233	0.303011	0.0348384	0.0104744	0.0064759	0.0238142	0.0554477	0	0	0.411424	0.19925	0.00962223	0.528418	0.106891	0.00381226	0	0.632365	0.842225	0.0367449	0.0980346	0.0243098	0.0165817	0.00255941	0.39077	0.0748735	0	0.312378	0.115836	0.0365532	0.0532926	0.157088	0.390691
G	6	72	2	0.00151765	0.0468353	0.152163	0.0125244	0.00367113	0.00456698	0.0343983	0.0174504	0	0	0.355963	0.0555751	0.00977213	0.226689	0.135414	0.00590352	0	0.0777305	0.834328	0.184872	0.024521	0.021248	0.00333097	0	0.0331827	0.0241395	0	0.134831	0.0174681	0.020417	0.024264	0.0718816	0.345621
G	6	96	2	0.00199185	0.0229774	0.117871	0.0119329	0.0040182	0.0040182	0.0328737	0.0377795	0	0	0.207728	0.0133049	0.00145404	0.187662	0.0737241	0	0	0.0830609	0.752938	0.102442	0.029982	0.00409494	0.00169962	0	0.0213922	0.0314419	0	0.0331408	0.0237956	0.0263441	0.0145892	0.0561308	0.304013
G Dead	11	12	1	0.0077729	0.0365088	0.591067	0.0355984	0.00527275	0.00230131	0	0.0213288	0	0	0.7134	0.432847	0	0.361678	0.00460919	0	0	4.91502	0	0	0.744333	0	0.430316	0.033168	1.49669	0	1.89838	0.00104555	0.00550967	0	0	0.00359135	0.323314
G Dead	11	24	1	0.0128087	0.0496165	0.88884	0.0610592	0.0138679	0.00107999	0	0.0218858	0	0	0.774919	0.56487	0	0.555089	0.00947976	0	0	6.63464	0	0	0.911524	0	0.520984	0.0352499	2.04151	0	2.30648	0.0017537	0.00581021	0.00269261	0	0.00597155	0.517507
G Dead	11	36	1	0.005369	0.0358948	0.447411	0.042929	0.00626913	0.000969707	0	0.0163892	0	0	0.0401	0.168301	0	0.317316	0.02023	0.00210524	0	3.68044	0	0	0.648661	0	0.0694681	0.0141802	0.871264	0	0.731039	0	0.0025491	0.00241766	0	0.00426999	0.323708
G Dead	11	48	1	0.00187883	0.0122736	0.490046	0.0627398	0.00745788	0.00171973	0.000861816	0.0167245	0	0	0.0177398	0.0835871	0	0.155982	0.0205611	0.00114934	0	3.09067	0.00099762	0	0.76192	0	0.0216926	0.00404282	0.613705	0	0.445641	0	0.00236583	0.00224384	0	0.0049763	0.284831
G Dead	11	72	1	0.00109818	0.00199693	0.360309	0.0413967	0.00243852	0	7.37937e-05	0.0146062	0	0	0.00526845	0.0149638	0	0.0826785	0.018289	0	0	1.63922	0	0	0.554042	0	0.00179299	0.000206496	0.193798	0	0.101803	0	0	0	0	0	0.285803
G Dead	11	12	2	0.0133355	0.0407755	0.615495	0.0398321	0.0062765	0.00185512	0	0.0188577	0	0	0.758751	0.450293	0	0.456683	0.00712092	0.00123983	0	5.10505	0.00107616	0	0.728384	0	0.471593	0.0380438	1.45895	0	1.95957	0.00157648	0.00655852	0	0	0.00427501	0.352638
G Dead	11	24	2	0.00780498	0.0352192	0.759384	0.0830842	0.0117857	0.00241829	0.000820692	0.0548455	0	0	0.791982	0.52312	0	0.433498	0.0181373	0.0030646	0	6.02142	0.00215409	0.000950016	0.840699	0	0.495047	0.0256797	1.84176	0	2.30029	0.00336934	0.0105055	0.00213677	0.00184401	0.00473884	0.421103
G Dead	11	36	2	0.00447163	0.0272842	0.587053	0.0795885	0.0126238	0.00342638	7.83853e-05	0.0433062	0	0	0.0834777	0.206164	0	0.277786	0.0355978	0.00738568	0	4.33476	0.00230727	0	0.949481	0	0.105647	0.00982663	1.03271	0.0143042	0.995286	0.000392276	0.00493868	0.00228872	0	0.00610938	0.358631
G Dead	11	48	2	0.00295552	0.0181162	0.369265	0.0279535	0.00308993	7.38192e-05	0	0.0125992	0	0	0.0100935	0.0825271	0	0.157255	0.0102528	0	0	2.57308	0	0	0.554071	0	0.0228331	0.00324401	0.516269	0	0.375129	0	0.00217618	0	0	0.00178119	0.253435
G Dead	11	72	2	0.00157459	0.000343869	0.360104	0.0231701	0.0020718	0	0	0.00555995	0	0	0	0.00977556	0	0.0819224	0.0130371	0	0	1.78883	0	0	0.403782	0	0.00241488	0.00056995	0.22003	0	0.139901	0	0	0	0	0	0.266133
H	21	2	1	0	0.0230284	0.362492	0.00733081	0	0	0	0.0018696	0	0	0.64604	0.352905	0	0.325347	0.0323736	0	0.0291905	20.9286	0.164405	0	0.0722507	0	0.847226	0.0186765	2.30105	0	3.78564	0.110129	0.152955	0.0156162	0.00435692	0.0203163	0.309379
H	21	4	1	0.0023219	0.0531212	0.576122	0.0149923	0	0	0	0.00868114	0.00114765	0	0.590694	0.52998	0	0.380503	0.0617244	0	0.0842861	23.4496	0.531401	0.0306939	0.0792027	0	1.249	0.0389981	4.02427	0	4.22676	0.252145	0.297802	0.0341094	0.0111967	0.0727544	0.487927
H	21	6	1	0	0.053062	0.69479	0.0228172	0	0.000153803	0	0.0175477	0.00364866	0	0.648069	0.652793	0.000197059	0.417742	0.0850507	0	0.170494	24.6071	0.915471	0.0576463	0.095026	0	1.45981	0.0302503	4.88695	0	4.02304	0.341036	0.379409	0.0538067	0.0270148	0.141591	0.652938
H	21	12	1	0	0.0674256	0.771132	0.0462473	0.00172843	0.00487704	0.000147587	0.0466546	0.0232855	0.00631303	0.737408	0.998238	0.0110584	0.536959	0.139579	0.00029864	0.457436	29.9002	1.91542	0.249603	0.111826	0	2.0014	0.030231	7.85039	0.0441418	4.95154	0.38012	0.411112	0.137354	0.0718302	0.342329	1.13328
H	21	18	1	0.00254984	0.0723463	0.749165	0.0593529	0.00435743	0.00717059	0.0028257	0.0663582	0.0335594	0.0151764	0.71423	1.10841	0.0182901	0.623629	0.18405	0.00160093	0.668896	29.7294	2.63342	0.16877	0.175776	0	1.90761	0.0284123	8.68611	0.0625025	4.55526	0.392409	0.554248	0.189207	0.105906	0.526672	1.27636
H	21	24	1	0.00254318	0.0809573	0.735337	0.0470523	0.00517407	0.0076993	0.00495461	0.0700582	0.0444363	0.0193297	0.799299	1.086	0.0282434	0.725057	0.16895	0.00131732	0.759865	24.6368	3.32597	0.128126	0.141582	0.013498	1.72645	0.033255	9.3378	0.0726679	4.40255	0.448401	0.520403	0.182502	0.154375	0.711562	1.34231
H	21	26	1	0	0.0619483	0.557467	0.0361479	0.000129703	0.00807884	0.00519885	0.0845205	0.0473777	0.0172886	0.201732	0.871288	0.0243179	0.433804	0.122085	0	0.685858	15.3091	3.35301	0.0588314	0.130846	0.0213083	1.28846	0.0210617	7.33046	0.108112	2.14767	0.253968	0.448015	0.142158	0.0833762	0.856364	1.32161
H	21	28	1	0	0.0534988	0.553824	0.0353249	0.00016299	0.00515758	0.00653307	0.058561	0.0387783	0.0254878	0.0885869	0.672966	0.0215791	0.360172	0.138718	0.000789546	0.814993	10.4628	3.17606	0.0687938	0.142238	0.0154145	0.873947	0.0164217	7.16162	0.0848992	1.36918	0.180985	0.231097	0.0832527	0.075962	0.81066	1.13885
H	21	30	1	0	0.0563734	0.473239	0.0310791	0	0.00767253	0.00590589	0.0432122	0.0478502	0.0221907	0.0646369	0.563498	0.020829	0.374179	0.147123	0.0019985	0.846468	6.25496	2.99651	0.0575466	0.083066	0.0307427	0.585062	0.0166614	5.51797	0.0833297	0.752403	0.159802	0.204366	0.120532	0.0723904	0.842601	1.08666
H	21	36	1	0.00284607	0.0549439	0.349187	0.0149119	0.00338779	0.00177294	0.00169774	0.0299647	0.0174786	0.0183358	0.0482768	0.254578	0.0198505	0.234114	0.1255	0	0.759751	4.23927	3.65602	0.0268736	0.0266655	0	0.203444	0.0126241	4.59517	0.0699919	0.404806	0.145313	0.158306	0.0576208	0.18746	0.660548	0.880463
H	21	48	1	0	0.0470819	0.215176	0.00924528	0.00183598	0.000163715	0.00335944	0.0464696	0.00767481	0.014264	0.00111925	0.0504123	0.00678218	0.133995	0.0421715	0	0.513511	1.91506	3.41458	0.0433055	0.0127563	0	0.061842	0.00184249	2.70678	0.0724805	0.149799	0.0624767	0.158884	0.0405071	0.130045	0.448382	0.737575
H	21	72	1	0.00255941	0.0219117	0.166971	0.00628666	0	0	0.000132358	0.0118593	0.00167867	0.00326866	0	0.00269983	0	0.0759399	0.0253785	0	0.266879	1.37759	3.23565	0.0343842	0	0	0.0305042	0	1.47189	0.0473035	0.115667	0.0133358	0.0339262	0.0119539	0.048711	0.120265	0.599704
H	21	96	1	0	0.0024725	0.0925718	0.00459443	0	0	0	0.00330622	0	0	0	0	0	0.0297853	0.00550016	0	0.0634369	0.975292	2.22302	0.0281517	0	0	0.0223807	0	0.94655	0.0286205	0.0983928	0.00380199	0.0103192	0.00481987	0.00701726	0.0155906	0.622292
H	21	2	2	0	0.0225217	0.309462	0.00681187	0	0	0	0.00158256	0	0	0.544417	0.291173	0	0.247448	0.0275685	0	0.0196816	19.8843	0.151205	0.00671634	0.0489687	0	0.793979	0.0117955	2.13993	0	3.46833	0.109943	0.14362	0.0109824	0.00368801	0.021057	0.241193
H	21	4	2	0	0.0245216	0.563463	0.0131695	0	0	0	0.00706483	0.00116189	0	0.686966	0.515131	0	0.361052	0.0495578	0	0.0585937	26.2714	0.437186	0.022434	0.0634277	0	1.25561	0.0183204	4.05622	0	4.7584	0.233699	0.239455	0.0238339	0.0113356	0.062116	0.446359
H	21	6	2	0	0.0470609	0.690474	0.0246134	0	0	0	0.0257084	0.00458716	0.000109243	0.708126	0.672959	0.00140389	0.436272	0.0814485	0	0.147229	24.6836	1.16313	0.0694275	0.079941	0	1.4386	0.0364768	5.04036	0.0402665	3.71397	0.326814	0.432257	0.0931087	0.0290805	0.160921	0.683586
H	21	12	2	0	0.0712206	0.821888	0.0371311	0.00320225	0.00625506	0.000143097	0.0410072	0.0182516	0.00525859	0.685004	0.982203	0.0100837	0.708648	0.151552	0.00043433	0.518083	24.6298	2.1279	0.126642	0.22123	0	1.69866	0.0336358	8.03214	0.0411302	3.8588	0.337788	0.393993	0.170344	0.0753051	0.367763	1.04398
H	21	18	2	0	0.0647775	0.711785	0.0651115	0.00519204	0.00686803	0.00336692	0.0744261	0.0342881	0.0142957	0.744466	0.966659	0.0224941	0.483347	0.130606	0	0.610305	21.5484	2.77331	0.120956	0.199968	0	1.65818	0.0257644	7.52298	0.0689778	3.67443	0.36467	0.506006	0.244652	0.130334	0.546752	1.10918
H	21	24	2	0	0.0733946	0.789249	0.0623655	0.00685047	0.00685047	0.00527312	0.104338	0.0625247	0.0342377	0.876915	1.13745	0.026407	0.777944	0.179741	0.0025491	0.826758	26.5759	3.61233	0.200618	0.183968	0.0210997	1.71964	0.0293295	9.8263	0.064119	4.57785	0.444814	0.683742	0.246203	0.147688	0.692523	1.32607
H	21	26	2	0	0.0806174	0.606329	0.0348159	0.000168971	0.0122507	0.00677281	0.0527424	0.0930233	0.0322738	0.177515	0.826575	0.04301	0.472234	0.152659	0	0.837452	11.6027	5.15617	0.148523	0.145135	0.0439868	1.05327	0.0244499	8.03281	0.0823547	1.64483	0.255311	0.544553	0.306336	0.132087	0.957751	1.14162
H	21	28	2	0	0.0663134	0.550644	0.0365495	0	0.00617985	0.00447364	0.0600069	0.0539289	0.0239392	0.0926917	0.587104	0.0254106	0.595414	0.20251	0.00185947	0.842585	10.1686	3.38633	0.0506836	0.114292	0.0244707	0.695298	0.0216004	6.31951	0.0867937	1.27044	0.160886	0.263991	0.114293	0.0874486	0.818191	1.08558
H	21	30	2	0	0.0572743	0.51976	0.0260947	0	0.00519204	0.00497182	0.0868052	0.0162407	0.0133489	0.06637	0.542196	0.0213028	0.563538	0.163834	0.00127171	0.973963	7.86178	3.28776	0.0563277	0.0815213	0.0122381	0.592962	0.0174987	6.12273	0.0836344	0.794865	0.16396	0.265546	0.115017	0.115832	0.936236	1.19246
H	21	36	2	0	0.0518551	0.383223	0.01389	0.00464326	0.000216681	0.0023269	0.0288085	0.0201929	0.0138771	0.0224674	0.253196	0.0238754	0.495409	0.149309	0	0.759712	2.83177	3.55657	0.0265909	0.0608793	0	0.141458	0.00952213	4.51601	0.0814135	0.347053	0.144287	0.110009	0.104337	0.183062	0.683731	0.990052
H	21	48	2	0	0.0358295	0.249863	0.0114128	0.00176914	0.000157755	0.0016941	0.0373393	0.0128749	0.0192069	0	0.036886	0.00525518	0.0742623	0.0281984	0	0.453307	1.95855	2.93982	0.0218451	0.0101228	0	0.0487953	0.00600262	2.56184	0.0592732	0.209732	0.0472922	0.116596	0.0321082	0.1034	0.282669	0.609472
H	21	72	2	0	0.0179765	0.165887	0.00591101	0	0	0.00013942	0.00837289	0.00345397	0.0076441	0	0.0173979	0	0.0520283	0.0255533	0	0.271338	1.58812	2.65589	0.0178674	0	0	0.0712879	0.000546194	1.26691	0.0482019	0.200609	0.00978298	0.0492127	0.0125917	0.0366034	0.0788855	0.646328
H	21	96	2	0	0.0060243	0.086571	0.00463826	0	0	0	0.00119187	6.52394e-05	6.50337e-05	0	0.00271136	0	0.0257214	0.000808122	0	0.0385874	1.58573	2.11976	0.046772	0	0	0.0436008	0	0.680034	0.0252565	0.185278	0.00565226	0.0122723	0.00321851	0.00859132	0.0289396	0.656668
H	16	0	1	0	0	0	0	0	0	0	0	0	0	0	0	0	0	0	0	0	0	0	0	0	0	0	0	0	0	0	0	0	0	0	0	0
H	16	2	1	0	0.00910522	0.164088	0.00723832	0	0	0	0	0	0	0.604727	0.14361	0	0.234801	0.0106548	0	0	15.3859	0.0364731	0.00225016	0.0214879	0	0.379163	0.00582044	1.02416	0	2.29463	0.0349286	0.0555986	0	0	0.00436762	0.133778
H	16	4	1	0.00275774	0.010695	0.320932	0.00891054	0	0	0	0.000183339	0	0	0.714542	0.263525	0	0.262072	0.022734	0	0	24.2302	0.205831	0.0243691	0.035678	0	0.771304	0.0119191	2.36355	0	3.87718	0.153271	0.195779	0.0142682	0.00479144	0.0173279	0.220565
H	16	6	1	0	0.0290062	0.382526	0.00773955	0	0	0	0.000147227	9.0375e-05	0	0.783841	0.31184	0	0.393479	0.0451235	0	0.0170742	26.1668	0.527074	0.0899163	0.0504307	0	0.937582	0.020852	2.73393	0	3.94823	0.248086	0.277754	0.0277895	0.00988796	0.0441163	0.30525
H	16	12	1	0	0.0336447	0.739713	0.022667	0.000146174	0.000146174	0	0.0125417	0.00262147	0	0.749001	0.590433	0.000998848	0.567793	0.15077	0.00127455	0.201626	31.2889	1.09576	0.264363	0.0681363	0	1.41361	0.0249896	5.07325	0.0255431	4.20534	0.390731	0.414708	0.0618311	0.0275204	0.116111	0.624319
H	16	18	1	0	0.028293	0.797172	0.0316558	0.00175412	0.00175412	0.000149781	0.0281715	0.00642712	0.00189365	0.848708	0.68958	0.0140952	0.548081	0.1104	0.000151539	0.196159	35.5154	1.62598	0.110378	0.12546	0	1.68167	0.0230521	6.72581	0.0290793	5.09269	0.420129	0.554759	0.0959139	0.0531481	0.19732	0.810544
H	16	24	1	0	0.0325431	0.840627	0.0406912	0.00176914	0.00338053	0.00323715	0.0418025	0.0210942	0.00464099	0.843575	0.783397	0.0163045	0.659581	0.150278	0	0.256241	33.0552	2.32342	0.24554	0.117786	0	1.59184	0.0165706	7.74049	0.0381357	4.38291	0.471019	0.749331	0.175211	0.0715302	0.278685	0.938568
H	16	26	1	0	0.0341776	0.629583	0.0371957	0	0.0055865	0.00273867	0.0617973	0.00934713	0.00315615	0.353264	0.67603	0.0103169	0.380648	0.131318	0.000258605	0.339793	25.4614	1.98878	0.102592	0.0971404	0.00344829	1.46066	0.0134468	7.25809	0.0397145	2.70433	0.322149	0.518649	0.0994138	0.0402937	0.318344	0.912607
H	16	28	1	0	0.0278379	0.584263	0.0513501	0	0.00420799	0.00142806	0.0615742	0.00777372	7.51292e-05	0.183495	0.557161	0.0197074	0.315783	0.126104	0	0.343684	14.8958	2.21835	0.0749844	0.0793578	0.00226895	0.923753	0.0142534	5.8223	0.0529347	1.79907	0.200015	0.39164	0.101001	0.0317529	0.278576	0.844101
H	16	30	1	0	0.0473704	0.572965	0.0406982	0	0.00349272	0.00493882	0.0478011	0.00952796	0.004795	0.129445	0.511818	0.0149661	0.328459	0.144175	0.000947455	0.379836	9.83737	2.5469	0.0585218	0.077245	0.00286043	0.707813	0.0148494	5.84614	0.0594203	1.06174	0.145321	0.251212	0.0880221	0.0368604	0.347615	0.851794
H	16	36	1	0	0.0278665	0.43184	0.0164416	0.000163715	0.00183598	0.0017581	0.0248543	0.0038838	0.00292678	0.0540973	0.350911	0.0144034	0.194142	0.0842547	0	0.283222	6.57109	2.19194	0.0304085	0.0735363	0	0.435975	0.0116691	4.10168	0.0688245	0.549755	0.205341	0.229599	0.0692508	0.0990379	0.276811	0.783036
H	16	48	1	0	0.0229608	0.396585	0.0169028	0.00178443	0.00178443	0.00326511	0.0256571	0.00561703	0.00376284	0.0436944	0.196353	0.0122321	0.126438	0.0876461	0	0.352327	3.18035	2.43876	0.0370757	0.0385071	0	0.139049	0.00656612	3.68929	0.0793288	0.234989	0.122405	0.14215	0.0440259	0.104294	0.319265	0.733018
H	16	72	1	0	0.0171638	0.312216	0	0	0	0.00016255	0.00816107	0.00206159	0.0010755	0.00270787	0.0533435	0.00558227	0.0809744	0.0451013	0	0.153365	1.98556	1.92774	0.0475765	0.0160275	0	0.0465813	0	1.92382	0.067571	0.132124	0.039336	0.0888007	0.0171643	0.0405325	0.124122	0.755194
H	16	96	1	0	0.00618498	0.233331	0.00474973	0	0.00010585	0	0.00708543	5.99903e-05	0	0	0.0186079	0.000226032	0.0402612	0.0244652	0	0.0826695	2.03926	1.42721	0.0346701	0.0018921	0	0.0259679	0	1.68715	0.0480443	0.107628	0.0139511	0.0276138	0.00760563	0.0159191	0.0453221	0.745964
H	16	0	2	0	0	0	0	0	0	0	0	0	0	0	0	0	0	0	0	0	0	0	0	0	0	0	0	0	0	0	0	0	0	0	0	0
H	16	2	2	0	0.00985947	0.130368	0	0	0	0	0	0	0	0.580113	0.116485	0	0.155236	0.00204251	0	0	13.4007	0.0331352	0.00204423	0.016205	0	0.335516	0.00810791	0.887723	0	2.0888	0.0322986	0.0631944	0.00459787	0	0.00396791	0.0936242
H	16	4	2	0	0.0133058	0.36739	0.00934212	0	0	0	0.0016334	0	0	0.750823	0.31693	0	0.271833	0.0314357	0	0.00805928	24.1609	0.210743	0.0293016	0.0480832	0	0.829143	0.009638	2.57979	0	3.90977	0.156418	0.18717	0.0159514	0.00579835	0.0217333	0.263853
H	16	6	2	0	0.018843	0.480577	0.0142647	0	0	0	0.00329023	9.42511e-05	0	0.749054	0.387124	0.000355121	0.734979	0.116929	0	0.123482	25.8699	0.437013	0.0492301	0.0641795	0	0.98007	0.0167553	3.33797	0	4.08997	0.231794	0.307624	0.0289814	0.0103121	0.0460084	0.397303
H	16	12	2	0.004005	0.0182598	0.75673	0.027486	0.000199652	0.000199652	0	0.0171301	0.00126895	0	0.861734	0.591041	0.00281383	0.578029	0.0981135	0	0.124352	34.7736	1.17579	0.0968501	0.095718	0	1.42391	0.0224694	5.51223	0.0371175	4.68057	0.413634	0.421674	0.05232	0.0249845	0.118257	0.617348
H	16	18	2	0	0.0435668	0.780951	0.0329161	0.000137191	0.00153853	0.000131372	0.0298844	0.0056372	0.00166091	0.921352	0.681909	0.0123042	0.497769	0.123873	0	0.24953	29.9849	2.13295	0.0924887	0.0909877	0	1.6373	0.0249244	6.35786	0.0270371	4.20337	0.429711	0.537369	0.102191	0.0570093	0.230232	0.804064
H	16	24	2	0	0.0475794	0.765551	0.034117	0.00188198	0.00531031	0.000160699	0.0460514	0.00689561	0.00396856	0.85359	0.713623	0.0163411	0.572092	0.137116	0	0.294429	26.3378	2.35792	0.200388	0.129144	0	1.45112	0.0224841	6.77288	0.040568	3.38288	0.420539	0.636618	0.152012	0.0676168	0.243487	0.927044
H	16	26	2	0	0.0257349	0.641496	0.058668	0	0.00365442	0.00183136	0.0628804	0.0109563	0.0020646	0.297107	0.596451	0.00895842	0.274732	0.130865	0.00016522	0.33011	25.5978	2.12475	0.114969	0.101378	0	1.42118	0.0131607	5.91089	0.0545546	2.55218	0.29073	0.481195	0.117048	0.0450267	0.309877	0.862193
H	16	28	2	0	0.0322439	0.642574	0.0370059	0	0.00461629	0.00299356	0.0441602	0.0135952	0.00513363	0.213268	0.616502	0.012897	0.424437	0.154411	0.00212005	0.355388	17.2653	2.83124	0.0799616	0.115141	0.00192017	1.11881	0.0150892	6.29344	0.0531842	1.90751	0.259008	0.371128	0.134279	0.0422019	0.359024	0.934153
H	16	30	2	0	0.0340481	0.621899	0.0265145	0	0.0042156	0.00273372	0.0315325	0.00624532	0.00161286	0.136466	0.524646	0.0122327	0.404933	0.151512	0.000129069	0.356892	12.5532	2.32521	0.0583282	0.0780969	0	0.863431	0.0134938	5.88828	0.0515429	1.10345	0.211853	0.318363	0.114827	0.0368567	0.368232	0.888417
H	16	36	2	0	0.0340849	0.486043	0.0160162	0.00256701	0.00256701	0.00362983	0.0249644	0.011857	0.00490671	0.0895403	0.37878	0.0136599	0.261755	0.101564	0.000928454	0.30926	5.50488	2.31917	0.0430112	0.0473282	0	0.417253	0.00866678	4.59687	0.0476842	0.386698	0.156028	0.208654	0.094488	0.11028	0.337159	0.765139
H	16	48	2	0	0.028579	0.341885	0.0104425	0.000128124	0.00143685	0.00137591	0.0170346	0.00600637	0.00229053	0.0265701	0.235762	0.0116553	0.16518	0.0761094	0	0.260297	2.66408	2.24836	0.0379286	0.0505032	0	0.188682	0.00199127	3.0161	0.052432	0.186119	0.0916088	0.136203	0.0354504	0.0726547	0.237665	0.813893
H	16	72	2	0	0.0266321	0.282552	0.00669013	0.000132028	0	0.00270922	0.0138182	0.00236778	0.000836497	0.00722099	0.0383796	0.0058642	0.109	0.0676621	0	0.187196	1.65331	1.76354	0.0266032	0.00635394	0	0.0316673	0	1.77546	0.0614004	0.109074	0.0345753	0.0914711	0.0365304	0.0531968	0.148218	0.648925
H	16	96	2	0	0.0247969	0.21482	0.00588051	0.000116754	0	0	0.00891638	0.00141796	6.59613e-05	0.0047892	0.0270309	0.000548496	0.0471933	0.020239	0	0.10287	2.0008	1.77842	0.0382415	0	0	0.0320385	0	1.67596	0.0490824	0.101774	0.0210205	0.044867	0.00838909	0.0278782	0.0721035	0.857234
H	16	0	3	0	0	0	0	0	0	0	0	0	0	0	0	0	0	0	0	0	0	0	0	0	0	0	0	0	0	0	0	0	0	0	0	0
H	11	2	1	0	0	0.0895301	0	0	0	0	0	0	0	0.483263	0.0711578	0	0.182138	0.000871771	0	0	10.8491	0.0156976	0	0.0130493	0	0.223753	0	0.605854	0	1.44946	0.0187105	0.0292295	0.00410328	0	0	0.0635319
H	11	4	1	0	0.00160425	0.15223	0	0	0	0	0	0	0	0.681146	0.127749	0	0.192827	0.00414083	0	0	17.6842	0.0800406	0.0113444	0.0292185	0	0.39627	0.00185324	1.12304	0	2.348	0.0665724	0.106484	0.00420377	0.0036278	0.00742456	0.10813
H	11	6	1	0	0.00934058	0.292921	0.0071727	0	0	0	0.000127615	0	0	0.768568	0.260851	0	0.223308	0.0170931	0	0	22.2223	0.206425	0.0213178	0.0466905	0	0.619542	0.0139261	1.98448	0	3.31323	0.144669	0.183184	0.00993155	0.00508035	0.0155517	0.200075
H	11	12	1	0.00341896	0.0190681	0.446638	0.0109484	0	0	0	0.0027398	0	0	0.841807	0.403508	0.00130113	0.296566	0.0253514	0	9.69123e-05	26.0291	0.505722	0.0300851	0.0788947	0	0.868468	0.0196668	3.08433	0	3.49399	0.252544	0.160029	0.0221069	0.0120839	0.0488026	0.352035
H	11	18	1	0.00237405	0.0327422	0.632232	0.0188036	0.000177522	0	0	0.0135572	0.00112829	0	0.905989	0.492893	0.00523131	0.356703	0.0621213	0	0.0679563	31.2935	0.967151	0.0581456	0.054759	0	1.16774	0.0203594	4.78272	0.0310211	3.77709	0.362891	0.347549	0.0439233	0.0289395	0.109632	0.507157
H	11	24	1	0.00207377	0.0365945	0.732659	0.01723	0	0.000183263	0	0.0157239	0.0022257	0	0.944057	0.575266	0.0085312	0.515165	0.0868924	0	0.107732	34.4164	1.35646	0.0629133	0.0829047	0	1.2909	0.0228838	5.70462	0	3.73083	0.39957	0.375751	0.0748382	0.0414451	0.164084	0.667267
H	11	26	1	0.00242446	0.0288284	0.644949	0.0232879	0	0.000174577	0	0.0232107	0.00515212	0.00110608	0.453139	0.533359	0.0141661	0.291908	0.0791918	0	0.144654	24.4234	1.85054	0.0599316	0.0445688	0	1.24752	0.0207701	5.61971	0.0324558	2.69896	0.317621	0.384874	0.0891711	0.0284594	0.211415	0.651396
H	11	28	1	0	0.0279333	0.669826	0.0268393	0	0.000185104	0.000177253	0.021119	0.00760596	0.00224098	0.312154	0.485553	0.0168386	0.33112	0.0713721	0	0.104669	22.1226	2.01462	0.081044	0.0513287	0	1.10545	0.0131937	5.36974	0.0344129	2.30769	0.306317	0.419504	0.0837152	0.0255012	0.219489	0.652201
H	11	30	1	0.00331023	0.0259016	0.554895	0.0148372	0	0	0	0.0113367	0.00303729	9.56818e-05	0.267077	0.426448	0.00947528	0.218624	0.0701487	0	0.105367	17.6091	1.40832	0.0394621	0.0625654	0	0.93128	0.0150667	4.79187	0.0333769	1.59441	0.259108	0.32112	0.0542934	0.0190553	0.190128	0.564707
H	11	36	1	0	0.019389	0.519907	0.0199687	0.000155754	0.000155754	0.000149147	0.0163014	0.00189161	0.000986819	0.13754	0.353712	0.0105766	0.179423	0.0617374	0	0.101371	9.48066	1.41788	0.021568	0.0555401	0	0.516937	0.0112686	4.03156	0.0306954	0.70005	0.186367	0.225642	0.113739	0.0509568	0.157154	0.543265
H	11	48	1	0	0.0214736	0.471008	0.00903556	0	0.000164445	0	0.00945688	0.00104518	0	0.0916264	0.270759	0.0087087	0.194321	0.0528387	0	0.100238	5.33667	1.35191	0.0253625	0.0224609	0	0.334447	0.0113687	3.51862	0.0360807	0.354206	0.113328	0.164667	0.0527179	0.057953	0.174229	0.531008
H	11	72	1	0	0.0177128	0.369884	0.0078107	0	0	0	0.00501713	0.00109147	9.702e-05	0.0242635	0.141079	0.0108546	0.135884	0.0490582	0	0.111888	2.41202	2.12337	0.0318971	0.0110981	0	0.105412	0.00496976	2.5809	0.0453486	0.183498	0.0832872	0.150766	0.0399774	0.062688	0.199292	0.492912
H	11	96	1	0.00207885	0.0269846	0.307715	0.0042423	0	0.000795178	6.78987e-05	0.00541505	0.00127163	4.00593e-05	0.0380535	0.0788224	0.00333109	0.0513587	0.0230512	0	0.125792	1.62755	1.04766	0.0165217	0.00955477	0	0.031127	0.000836	2.09377	0.0266416	0.0902808	0.0349388	0.042562	0.0123568	0.0258837	0.104669	0.536149
H	11	2	2	0	0.016895	0.109989	0	0	0	0	0	0	0	0.461953	0.103224	0	0.165049	0.0112023	0	0	10.382	0.0139119	0	0.0418763	0	0.234642	0.00964571	0.665469	0	1.46264	0.01695	0.0233204	0	0	0	0.100931
H	11	4	2	0	0.00367787	0.187277	0.00657961	0	0	0	0.000148512	0	0	0.858135	0.153031	0	0.199636	0.0112925	0	0	17.9665	0.0983047	0.0146713	0.0133445	0	0.426543	0.00543093	1.39167	0	2.63129	0.0771821	0.094073	0.00449748	0	0.0079433	0.128212
H	11	6	2	0	0.0123564	0.325398	0.0100434	0	0	0	0.00148116	0	0	0.842863	0.264133	0	0.224589	0.0187721	0	0	24.7237	0.224909	0.0243167	0.0404544	0	0.696163	0.0139529	2.34193	0	3.37883	0.171784	0.224895	0.0165576	0.00525792	0.0197077	0.222127
H	11	12	2	0.00348001	0.0263556	0.401242	0.00656297	0	0	0	0.00155673	0	0	0.838241	0.335308	0.000192635	0.318589	0.040434	0	0.0260943	27.8348	0.563283	0.0397704	0.0504433	0	0.857924	0.0193381	2.9517	0	3.59942	0.276651	0.23173	0.0240017	0.00932294	0.0434937	0.338602
H	11	18	2	0.00224158	0.0307896	0.557459	0.0160904	0	0	0	0.00606296	0.000117615	0	0.852919	0.458885	0.00132945	0.343961	0.0681379	0	0.0877201	33.1386	1.04887	0.0418157	0.0592581	0	1.17885	0.0245789	4.43565	0	3.48821	0.361476	0.300645	0.0665286	0.0312104	0.1203	0.474722
H	11	24	2	0	0.0509047	0.745673	0.0169479	0	0.000177951	0	0.0135899	0.00113102	0	0.912232	0.602347	0.00448396	0.544984	0.0765899	0	0.0894158	38.0519	1.22743	0.058286	0.115736	0	1.37648	0.0242233	5.54225	0	4.64558	0.43597	0.287996	0.0362187	0.0335031	0.145847	0.624796
H	11	26	2	0.00142323	0.0407716	0.654547	0.0286121	0	0.000172938	0.000165603	0.0278855	0.00810719	0.00309167	0.509182	0.557759	0.00997089	0.323829	0.0790086	0	0.147652	27.9067	2.07021	0.0784419	0.139347	0	1.17729	0.0142728	5.54803	0.032151	3.0609	0.316724	0.41861	0.080743	0.0281922	0.222531	0.72061
H	11	28	2	0	0.0239747	0.625473	0.0161168	0	0	0	0.0133958	0.00213031	0	0.309793	0.435028	0.0122109	0.289041	0.0806109	0	0.0977134	20.934	1.58575	0.0740352	0.0426103	0	0.958299	0.0148528	5.00029	0.0345689	2.37918	0.326537	0.197292	0.040834	0.0219506	0.183629	0.595615
H	11	30	2	0	0.033219	0.555826	0.0114797	0	0	0	0.0110908	0.00234223	0	0.237768	0.400303	0.0086484	0.286563	0.068321	0	0.106759	15.9149	2.3512	0.06013	0.0243969	0	0.907596	0.0152967	4.84304	0	1.30391	0.218303	0.291295	0.0731131	0.0241342	0.223812	0.570339
H	11	36	2	0	0.034097	0.522122	0.0125802	0	0.000182355	0	0.0104868	0.00221468	0.000103024	0.135474	0.361114	0.0116821	0.151007	0.064699	0	0.17407	9.41713	1.28654	0.0223785	0.028919	0	0.534096	0.0171023	4.0691	0.0440826	0.973957	0.232335	0.168535	0.0424512	0.0619623	0.163272	0.557303
H	11	48	2	0	0.0198988	0.475167	0.0127386	0	0.00179998	0.000153697	0.0137713	0.00287847	9.06788e-05	0.0927225	0.275058	0.00870564	0.156285	0.053046	0	0.131421	6.16692	1.24112	0.0146394	0.0467878	0	0.285848	0.00860174	3.26514	0.0388003	0.46911	0.120982	0.13596	0.0514545	0.0504844	0.139654	0.566645
H	11	72	2	0	0.0106716	0.368913	0.012921	0	0.00346208	0.00173497	0.0153855	0.00196213	0	0.02522	0.135417	0.00821092	0.0884251	0.0408314	0	0.123014	2.15648	1.48856	0.022372	0.00162909	0	0.0832505	0.00190483	2.38427	0.0498793	0.208977	0.0684743	0.141839	0.0376103	0.0528565	0.158933	0.533928
H	11	96	2	0	0.0243637	0.318265	0.00413232	0	0.000799023	0.00146204	0.00544124	0.0021027	0.000862581	0.0186723	0.0873081	0.00708998	0.0943297	0.0356675	0	0.0987268	1.69547	1.49838	0.0289498	0.0145647	0	0.0457096	0	1.85556	0.0299526	0.106304	0.0429026	0.0878317	0.0155439	0.030507	0.0880825	0.469438
H	6	2	1	0.00272833	0.00247055	0.0649	0	0	0	0	0	0	0	0.652245	0.0535819	0	0.125281	0	0	0	6.41715	0	0	0.009117	0	0.117164	0.00236892	0.385095	0	0.865264	0.0022847	0.0111626	0	0	0	0.0436056
H	6	4	1	0	0.00159731	0.0816365	0	0	0	0	0	0	0	0.83103	0.057086	0	0.101918	0.00369058	0	0	10.6442	0.01462	0.00385259	0.00745498	0	0.189172	0.00468803	0.564627	0	1.35549	0.0189568	0.0335486	0	0	0	0.0599048
H	6	6	1	0.00233704	0.0136868	0.278532	0.0139191	0	0	0	0.00168017	0	0	1.22828	0.252078	0	0.197592	0.0247119	0	0.00760868	20.1615	0.0531507	0.0199139	0.0658971	0	0.478106	0.0105227	1.86246	0	3.05492	0.0852709	0.0999084	0.00453711	0	0.00391547	0.250491
H	6	12	1	0.00480561	0.00856046	0.233314	0.00645201	0	0	0	0	0	0	1.20331	0.171143	0	0.183553	0.015798	0	0	24.8534	0.127388	0.0236224	0.0442266	0	0.479935	0.00886498	1.63101	0	3.08207	0.136955	0.120291	0.00652336	0.00369568	0.00756348	0.182217
H	6	18	1	0.00280411	0.0155719	0.385582	0.0094002	0	0	0	0.0043047	0	0	1.09161	0.29652	0.00169904	0.172817	0.0272921	0	0.029697	30.6511	0.250228	0.0807612	0.195577	0	0.751632	0.0139766	2.72867	0	4.03704	0.26071	0.256644	0.0148986	0.00355525	0.0147177	0.326923
H	6	24	1	0.00189467	0.0177805	0.392699	0.00863398	0	0	0	0.00508416	0	0	1.15453	0.291732	0.00337111	0.247112	0.0409212	0.00025491	0.0503605	31.7729	0.324981	0.0555264	0.0817636	0	0.73916	0.0119856	2.728	0	3.73568	0.249889	0.225088	0.0171519	0.00649649	0.0214462	0.344255
H	6	26	1	0	0.00382213	0.396036	0.00980455	0	0	0	0.00574053	0	0	0.723932	0.263614	0.0047425	0.0891837	0.0292741	0	0.0338423	25.7678	0.298721	0.037228	0.0947875	0	0.635208	0.006591	2.80305	0.0221983	3.35874	0.27021	0.250343	0.0190613	0.00740395	0.0254955	0.323995
H	6	28	1	0	0.00222256	0.303715	0.00583296	0	0	0	0.00227746	0	0	0.512583	0.210759	0.00250726	0.0662782	0.0155408	0	0.0290815	22.0249	0.327886	0.0268219	0.0329225	0	0.561493	0.00493525	2.36593	0	2.88295	0.240469	0.234243	0.0217447	0.00859132	0.0289396	0.240323
H	6	30	1	0.0023481	0.00559889	0.363426	0.0079767	0	0	0	0.00162991	0	0	0.481243	0.218673	0.00457165	0.0777923	0.0197222	0	0.0395493	22.9019	0.376466	0.0317192	0.0408375	0	0.601206	0.00472434	2.57886	0	2.51132	0.279621	0.262051	0.0297364	0.00976119	0.0356002	0.306664
H	6	36	1	0	0.00159288	0.349286	0.00797465	0	0	0	0.000160801	0	0	0.294102	0.204215	0.00312406	0.0608525	0.0173058	0	0.0265709	14.452	0.397307	0.0241174	0.0205154	0	0.449322	0.00560028	2.45999	0.0304344	1.42465	0.248305	0.152905	0.0328998	0.0107996	0.0305912	0.289241
H	6	48	1	0	0.00359407	0.318182	0	0	0	0	0.000123222	0	0	0.210316	0.172745	0.00524395	0.0604256	0.0124687	0	0.0200812	8.45906	0.323383	0.0121729	0.0350513	0	0.291072	0	2.12787	0	1.15311	0.135666	0.176878	0.0252113	0.00996095	0.0301828	0.290033
H	6	72	1	0	0	0.334365	0.00813927	0	0	0	0.000182356	0	0	0.112751	0.102916	0.000759178	0.029918	0.00831954	0	0.00912274	3.9012	0.294972	0.00245527	0.00153896	0	0.121779	0.0014819	1.93526	0	0.371776	0.0656758	0.0941824	0.0228611	0.00725959	0.0247165	0.301916
H	6	96	1	0	0.0012946	0.295911	0.00322217	0	0	0	0.000753751	0	0	0.0842758	0.0719336	0.00161671	0.0290603	0.00750873	0	0.0233842	2.37042	0.152304	0.00205192	0.0267264	0	0.0548235	0.000624221	1.45319	0.0159725	0.207487	0.0295998	0.0347135	0.00736096	0.00359489	0.0155442	0.270848
H	6	2	2	0.0026326	0.00299461	0.0666979	0	0	0	0	0	0	0	0.735173	0.0454423	0	0.126359	0.00134011	0	0	7.25362	0.00192803	0	0.0152839	0	0.127257	0.00523656	0.403927	0	0.895714	0.00507712	0.0165353	0	0	0	0.0445677
H	6	4	2	0.00250765	0.00584884	0.113195	0.00578749	0	0	0	0	0	0	0.849162	0.0925054	0	0.122685	0.0119207	0	0	11.864	0.018753	0.00381718	0.0346357	0	0.225893	0.00616906	0.701088	0	1.64555	0.0208824	0.029062	0	0	0	0.0981236
H	6	6	2	0.00286152	0.00753791	0.160766	0.00674141	0	0	0	0	0	0	1.07859	0.12978	0	0.161895	0.00701008	0	0	20.6171	0.0552183	0.0127202	0.0302123	0	0.377302	0.00984791	1.26251	0	2.77385	0.0643353	0.095993	0.00471361	0	0.00406779	0.118708
H	6	12	2	0.00404322	0.0110533	0.246792	0	0	0	0	0	0	0	1.22896	0.179377	0	0.21732	0.00918103	0	0	25.1705	0.123242	0.0569967	0.0823639	0	0.528353	0.0105808	1.77418	0	3.24557	0.157479	0.183054	0.00778595	0	0.00902738	0.176344
H	6	18	2	0.00307489	0.00625365	0.304519	0.00740672	0	0	0	0.000162336	0	0	1.2233	0.218285	0.00120148	0.17091	0.0225983	0	0.000738291	31.6565	0.309682	0.101914	0.0586686	0	0.654548	0.0109306	2.34438	0	3.65006	0.268396	0.279134	0.0203513	0.0064626	0.019783	0.245255
H	6	24	2	0	0.0121442	0.388265	0.00888382	0	0	0	0.00278163	0	0	1.17698	0.268723	0.0025219	0.200611	0.0288513	0	0.0372905	32.1741	0.400472	0.0526958	0.0654713	0	0.764638	0.0100212	2.75373	0	3.95833	0.313202	0.307787	0.0245014	0.00694281	0.0229196	0.314668
H	6	26	2	0	0.00830863	0.42166	0.0119273	0.00017213	0	0	0.00665217	0	0	0.75177	0.303683	0.00610161	0.115025	0.0277934	0	0.030838	28.1107	0.414361	0.0536675	0.0553837	0	0.748033	0.00848678	2.98618	0	3.2314	0.290333	0.35027	0.0451077	0.00850008	0.0324072	0.372582
H	6	28	2	0	0.00526038	0.36988	0.00920609	0	0	0	0.00438361	0	0	0.607782	0.238944	0.00506239	0.0978179	0.0274683	0	0.0295063	23.0592	0.344647	0.0255053	0.0508219	0	0.603076	0.00570921	2.60938	0	2.8788	0.28255	0.277551	0.0239529	0.00930395	0.0301436	0.312849
H	6	30	2	0	0.00307139	0.38704	0.0076115	0	0	0	0.000174407	0	0	0.44598	0.232564	0.00209758	0.0964335	0.0276451	0	0.00898948	23.1403	0.421997	0.0261581	0.0579228	0	0.588817	0.00708651	2.70138	0	2.6271	0.266549	0.259093	0.0273922	0.00932829	0.0307946	0.335529
H	6	36	2	0	0.00286892	0.343304	0.0053759	0	0	0	0.00139196	0	0	0.354924	0.182579	0.00373201	0.074255	0.020836	0	0.0177816	15.9762	0.281263	0.0186162	0.0316717	0	0.437126	0.00374647	2.42025	0.0234922	1.84916	0.227683	0.250756	0.0352301	0.0083362	0.0253108	0.283918
H	6	48	2	0	0.00471591	0.40957	0.00894228	0	0.000145023	0	0.016546	0	0	0.209199	0.191623	0.00489298	0.0723344	0.0220851	0	0.0620109	10.0232	0.465638	0.0177971	0.0273856	0	0.316034	0.00357514	2.97073	0.025342	1.03205	0.173152	0.196673	0.0401259	0.016317	0.047446	0.372405
H	6	72	2	0	0	0.27836	0.00685924	0	0	0	0.000148189	0	0	0.0932711	0.0892579	0.00185081	0.0164545	0.00130015	0	0.00505464	3.66219	0.237176	0.00705289	0.0310447	0	0.121588	0.000258052	1.55992	0.0298395	0.447717	0.0555828	0.0468239	0.0115327	0.00589941	0.018059	0.254917
H	6	96	2	0	0	0.290498	0.00455586	0	0	0	0.00109597	0	0	0.0704358	0.0704788	0.00144661	0.0185583	0.00457293	0	0.0134819	3.26833	0.184764	0.00298354	0.027023	0	0.0744993	0.000283635	1.67772	0.0208606	0.216386	0.0371118	0.0406768	0.00760563	0.00389056	0.0145826	0.283979
G Exuvia	21	6	1	0.0761134	0.0950535	0.298314	0	0	0	0	0	0	0	0.437641	0.289609	0	4.16131	0	0.00829852	0	4.17639	0	0	0.509156	0	0.228849	0.106468	0.845745	0	1.23923	0	0	0	0	0	0.303662
G Exuvia	16	28	1	0.00595159	0	0.00147559	0	0	0	0	0	0	0	0	0	0	0.504977	0	0	0	0.0486146	0	0	0	0	0	0	0.00232047	0	0	0	0	0	0	0	0

## Sheet: 4_TK_parent
Toxicokinetic parameters of the parent model.
Calibrated toxicokinetic parameters of the parent compounds in G. pulex and H. azteca. C = compound, S = species (G = G. pulex, H = H. azteca), T = temperature (Dead = dead gammarids at 11°C). ci = 95% confidence interval. AT = atenolol, AZ = azoxystrobin, BTX = benzotriazole, CIT = citalopram, CMZ = carbamazepine, CY = cyprodinil, DCF = diclofenac, FLU = fluopyram, SFX = sulfamethoxazole, TEB = …
Compound	Species	Temperature	ke	ke_lower_ci	ke_upper_ci	ku	ku_lower_ci	ku_upper_ci	AIC	R^2	BCFkin	BCFkin_lower_ci	BCFkin_upper_ci	BCFkin_5%lipid	BCF24h_mean	BCF24h_SD	t95%ss [d]	t1/2 [d]	t95%ss <1 d? (1 = yes; 0 = no)
AT	G	6	0.4147	0.2933	0.5497	0.8259	0.7103	0.9557	158.3	0.82	1.992	1.621	2.567	11.6567	0.53	0.0282843	7.22385	1.67144	0
AT	G	11	0.8611	0.4392	1.38	0.9724	0.6896	1.349	146.91	0.65	1.129	0.8288	1.741	6.18066	0.965	0.0777817	3.47896	0.804955	0
AT	G	16	1.054	0.7629	1.417	2.148	1.677	2.732	198.67	0.79	2.038	1.653	2.515	9.4644	1.47	0.0848528	2.84225	0.657635	0
AT	G	21	1.874	1.402	2.456	3.941	2.991	5.145	200.04	0.84	2.102	1.748	2.504	10.3208	1.89	0.0848528	1.59858	0.369876	0
AT	G	Dead	1.437	1.078	1.864	0.4894	0.3616	0.6508	44.04	0.89	0.3406	0.2787	0.4097	n.a.	0.235	0.0353553	2.08471	0.482357	0
AZ	G	6	1.108	0.7562	1.619	12.07	9.233	16.03	235.46	0.48	10.89	8.854	13.53	63.7256	6.96	0.565685	2.70373	0.625584	0
AZ	G	11	3.695	2.667	5.057	27.97	20.05	38.63	193.27	0.43	7.569	6.331	8.916	41.4361	6.22	0.282843	0.810753	0.187591	1
AZ	G	16	4.985	3.817	6.485	33.35	24.93	44.38	225.53	0.85	6.69	5.821	7.625	31.0681	5.62	0.452548	0.600949	0.139047	1
AZ	G	21	7.59	5.97	9.694	52.51	39.9	68.8	218.93	0.88	6.918	6.063	7.829	33.9673	5.855	0.233345	0.394695	0.0913237	1
AZ	G	Dead	0.5443	0.3384	0.7683	8.442	6.594	10.66	72.5	0.57	15.51	12.5	20.84	n.a.	6.8	0.509117	5.50383	1.27347	0
BTX	G	6	0.901	0.622	1.278	4.748	3.73	6.077	212.37	0.42	5.27	4.274	6.605	30.8388	3.085	0.0494975	3.3249	0.769309	0
BTX	G	11	2.631	2.036	3.362	9.081	7.093	11.6	151.42	0.77	3.451	2.927	4.032	18.8923	3.495	0.33234	1.13863	0.263454	0
BTX	G	16	3.72	2.575	5.221	10.69	7.38	15.24	212.43	0.71	2.873	2.433	3.353	13.3421	2.78	0.0707107	0.805304	0.18633	1
BTX	G	21	5.488	4.04	7.45	16.73	11.94	23.29	206.91	0.79	3.049	2.611	3.519	14.9705	3.095	0.205061	0.54587	0.126302	1
BTX	G	Dead	4.81	4.177	5.609	8.723	7.378	10.38	45.87	0.99	1.814	1.66	1.974	n.a.	1.805	0.0212132	0.622813	0.144105	1
CIT	G	6	0.7129	0.6013	0.8364	11.39	10.24	12.65	197.41	0.91	15.97	14.36	17.87	93.4525	8.3	0.777817	4.20218	0.972292	0
CIT	G	11	1.179	0.9142	1.477	25.06	21.05	29.75	183.32	0.83	21.25	18.62	24.51	116.332	16.23	0.113137	2.54091	0.587911	0
CIT	G	16	1.581	1.344	1.855	55.33	48.29	63.44	232.31	0.93	35	32	38.27	162.539	31.14	2.64458	1.89483	0.438423	0
CIT	G	21	2.428	2.107	2.791	103.5	90.05	118.9	234	0.94	42.61	39.4	45.97	209.214	38.565	0.615183	1.23383	0.285481	0
CIT	G	Dead	1.104	0.8855	1.346	5.947	4.871	7.203	60.84	0.91	5.387	4.734	6.11	n.a.	3.6	0.410122	2.71353	0.627851	0
CMZ	G	6	1.27	1.205	1.337	6.01	5.76	6.271	124.51	0.99	4.732	4.584	4.885	27.6905	3.515	0.0777817	2.35884	0.545785	0
CMZ	G	11	2.597	2.306	2.914	11.81	10.48	13.27	135.04	0.95	4.547	4.235	4.87	24.8923	4.665	0.190919	1.15354	0.266903	0
CMZ	G	16	3.895	3.645	4.159	17.13	15.91	18.42	77.85	0.99	4.398	4.23	4.568	20.4241	4.435	0.403051	0.769123	0.177958	1
CMZ	G	21	6.952	6.351	7.615	33	29.71	36.64	165.75	0.98	4.747	4.496	5.006	23.3077	4.44	0.537401	0.430917	0.0997047	1
CMZ	G	Dead	2.033	1.873	2.205	6.012	5.467	6.603	42.14	0.99	2.957	2.79	3.129	n.a.	2.545	0.0919239	1.47355	0.340948	0
CY	G	6	10.01	7.369	13.78	327.6	231.4	464.3	247.65	0.84	32.74	27.92	37.96	191.586	29.355	0.813173	0.299274	0.0692455	1
CY	G	11	10.05	8.466	12.04	511.2	423.3	617.1	211.67	0.95	50.88	46.12	55.88	278.54	69.67	14.9624	0.298083	0.0689699	1
CY	G	16	13.4	10.95	16.59	495.6	393.9	626.6	252.99	0.95	37	33.33	40.86	171.827	33.975	0.671751	0.223562	0.0517274	1
CY	G	21	20.88	16.75	26.71	853.9	667.8	1109	249.64	0.95	40.9	36.91	45.08	200.818	40.765	3.81131	0.143474	0.0331967	1
CY	G	Dead	0.8061	0.6309	0.9955	45.4	37.82	54.1	81.38	0.87	56.32	49.44	64.61	n.a.	30.095	1.40714	3.71633	0.859877	0
DCF	G	6	1.183	0.8932	1.556	3.28	2.661	4.066	189.73	0.76	2.772	2.366	3.258	16.2211	2.02	0.212132	2.53232	0.585923	0
DCF	G	11	2.757	1.932	3.848	5.711	4.009	8.042	155.63	0.53	2.071	1.701	2.476	11.3376	1.655	0.0353553	1.08659	0.251414	0
DCF	G	16	4.005	3.204	5.004	7.538	5.924	9.574	184.04	0.9	1.882	1.669	2.109	8.73994	2.1	0.155563	0.747998	0.17307	1
DCF	G	21	3.253	2.671	3.942	11.48	9.285	14.14	195.43	0.91	3.529	3.135	3.947	17.3273	4.295	0.431335	0.920914	0.213079	1
DCF	G	Dead	0.4193	0.2321	0.6199	7.174	5.646	8.989	71.42	0.34	17.11	13.26	25.83	n.a.	5.195	0.205061	7.1446	1.65311	0
FLU	G	6	5.535	5.009	6.116	38.16	34.04	42.74	179.5	0.98	6.895	6.506	7.296	40.3479	6.26	0.141421	0.541234	0.12523	1
FLU	G	11	9.003	7.948	10.24	71.03	61.92	81.39	153.34	0.97	7.89	7.328	8.474	43.1934	10.34	1.6122	0.332748	0.0769907	1
FLU	G	16	11.72	10.65	12.93	92.41	82.79	103.2	178.32	0.99	7.885	7.488	8.292	36.6176	7.99	0.919239	0.255609	0.0591423	1
FLU	G	21	20.39	17.72	23.72	186.4	159.3	219.4	190.72	0.98	9.142	8.556	9.749	44.8871	8.09	0.933381	0.146922	0.0339945	1
FLU	G	Dead	3.374	3.076	3.707	14.68	13.12	16.41	47.75	0.99	4.35	4.079	4.63	n.a.	4.205	0.106066	0.887887	0.205438	1
SFX	G	6	2.129	1.688	2.664	0.605	0.4828	0.7566	139.13	0.9	0.2842	0.2468	0.3253	1.66307	0.25	0.0282843	1.40711	0.325574	0
SFX	G	11	2.989	2.259	3.891	0.7187	0.5367	0.9495	109.78	0.81	0.2405	0.2011	0.2839	1.31661	0.35	0.0141421	1.00225	0.231899	0
SFX	G	16	3.517	3.223	3.835	1.264	1.149	1.389	99.4	0.98	0.3595	0.3412	0.3783	1.6695	0.375	0.0212132	0.851786	0.197085	1
SFX	G	21	4.497	3.958	5.107	1.937	1.674	2.238	122.3	0.96	0.4308	0.3981	0.4649	2.11522	0.52	0.0565685	0.666162	0.154135	1
SFX	G	Dead	2.426	1.935	3.037	0.4775	0.3644	0.6208	36.01	0.95	0.1968	0.1665	0.2298	n.a.	0.165	0.0212132	1.23484	0.285716	0
TEB	G	6	2.753	2.494	3.033	64.18	58.07	70.88	205.68	0.98	23.31	22.1	24.57	136.404	20.925	0.304056	1.08817	0.251779	0
TEB	G	11	5.013	4.529	5.55	122.7	109.6	137.2	174.88	0.97	24.48	22.94	26.08	134.015	30.515	3.42947	0.597593	0.13827	1
TEB	G	16	7.036	6.436	7.695	168.9	152.5	187	208.33	0.99	24.01	22.8	25.25	111.502	24.8	2.48902	0.425772	0.0985144	1
TEB	G	21	10.35	9.161	11.73	283.8	246.7	326.5	221.69	0.98	27.42	25.6	29.29	134.632	25.21	2.58801	0.289443	0.0669707	1
TEB	G	Dead	1.275	1.119	1.444	21.17	18.61	24.02	64.75	0.97	16.6	15.29	17.98	n.a.	11.94	0.59397	2.34959	0.543645	0
TER	G	6	9.97	8.518	11.73	107.9	90.15	129.2	211.95	0.97	10.82	9.944	11.73	63.316	10.53	0.155563	0.300475	0.0695233	1
TER	G	11	12.42	10.58	14.75	185.9	156.4	221.6	179.06	0.97	14.96	13.73	16.25	81.8978	21.435	3.99515	0.241202	0.055809	1
TER	G	16	17.87	15.76	20.39	224.1	195	258.9	199.53	0.99	12.54	11.81	13.3	58.2353	12.22	0.608112	0.16764	0.0387883	1
TER	G	21	26.09	22.79	30.24	394.8	340.5	461.8	198.87	0.99	15.13	14.27	16.01	74.2881	15.155	1.08187	0.114823	0.0265675	1
TER	G	Dead	1.801	1.561	2.069	23.31	19.88	27.22	67.18	0.97	12.95	11.75	14.21	n.a.	10.29	0.0141421	1.66337	0.384868	0
THI	G	6	0.2041	0.1579	0.2517	2.806	2.631	2.991	151.06	0.95	13.75	11.62	17.01	80.4616	2.62	0.141421	14.6778	3.39612	0
THI	G	11	0.6845	0.4428	0.9517	4.365	3.603	5.254	154.64	0.74	6.378	5.164	8.545	34.9161	3.33	0.19799	4.37653	1.01263	0
THI	G	16	0.6819	0.439	0.9944	5.106	4.02	6.47	221.36	0.39	7.487	5.861	9.996	34.7693	3.575	0.318198	4.39321	1.01649	0
THI	G	21	0.8949	0.4679	1.522	5.994	4.165	8.772	209.39	-0.57	6.698	4.995	9.824	32.8871	4.17	0.19799	3.34756	0.774553	0
THI	G	Dead	0.3833	0.2005	0.5785	2.664	2.105	3.327	61.68	0.26	6.95	5.301	11.07	n.a.	2.34	0.226274	7.81563	1.80837	0
AT	H	6	2.786	1.592	4.77	0.1681	0.09882	0.2889	206.67	0.65	0.06032	0.04602	0.07712	0.120909	0.09	0.0141421	1.07528	0.248797	0
AT	H	11	0.1796	0.03756	0.3291	0.1903	0.1501	0.2373	219.96	0.65	1.06	0.6595	4.264	1.93509	0.255	0.0353553	16.68	3.85939	0
AT	H	16	0.411	0.247	0.6014	0.2618	0.2122	0.3201	216.15	0.45	0.6368	0.4835	0.9235	1.12863	0.225	0.0353553	7.28889	1.68649	0
AT	H	21	1.036	0.7893	1.344	0.7105	0.5836	0.8655	223.14	0.73	0.6859	0.5835	0.8095	1.18851	0.395	0.0212132	2.89163	0.669061	0
AZ	H	6	0.1524	0.07454	0.232	3.63	3.203	4.094	265.75	0.77	23.82	16.89	44.66	47.7461	3.11	0.0141421	19.657	4.54821	0
AZ	H	11	0.3189	0.2544	0.3838	6.632	6.052	7.249	261.15	0.89	20.8	18.15	24.62	37.9716	5.915	0.0494975	9.39396	2.17356	0
AZ	H	16	0.6245	0.4411	0.8446	9.05	7.449	10.95	297.48	0.55	14.49	11.85	18.25	25.6814	6.53	0.296985	4.79701	1.10992	0
AZ	H	21	1.549	0.9487	2.582	14.34	9.918	21.97	314.04	0.32	9.258	7.352	11.78	16.042	6.035	0.205061	1.93398	0.44748	0
BTX	H	6	3.777	2.305	5.792	12.12	7.451	18.97	297	0.62	3.208	2.618	3.862	6.43029	2.69	0.0282843	0.793151	0.183518	1
BTX	H	11	5.603	4.178	7.493	12.67	9.104	17.44	274	0.84	2.261	1.934	2.613	4.12759	2.165	0.0353553	0.534666	0.12371	1
BTX	H	16	8.566	6.969	10.59	17.71	14	22.38	253.27	0.94	2.067	1.853	2.293	3.66345	1.99	0.0141421	0.349724	0.0809184	1
BTX	H	21	12.81	10.82	15.29	21.53	17.79	26.14	234.69	0.97	1.681	1.544	1.824	2.91278	1.93	0.0848528	0.233859	0.0541099	1
CIT	H	6	1.981	0.9228	4.641	3.552	1.941	7.79	289.22	0.17	1.793	1.323	2.49	3.59399	1.305	0.0494975	1.51223	0.349898	0
CIT	H	11	0.8287	0.5636	1.181	4.445	3.423	5.771	288.85	0.41	5.364	4.271	6.82	9.79229	2.795	0.0636396	3.61498	0.836427	0
CIT	H	16	1.674	1.062	2.674	9.158	6.375	13.74	299.44	0.56	5.469	4.405	6.819	9.69299	3.555	0.162635	1.78957	0.414066	0
CIT	H	21	1.989	1.435	2.725	11.74	8.842	15.67	289.2	0.75	5.901	5.032	6.901	10.2251	5.02	0.113137	1.50615	0.34849	0
CMZ	H	6	0.5583	0.4275	0.7013	1.793	1.542	2.075	248.63	0.77	3.212	2.738	3.852	6.43831	1.73	0.169706	5.36581	1.24153	0
CMZ	H	11	0.7258	0.642	0.8137	3.795	3.488	4.124	233.73	0.95	5.228	4.833	5.673	9.54402	3.775	0.106066	4.12749	0.955011	0
CMZ	H	16	1.453	1.311	1.609	6.913	6.337	7.548	232.29	0.97	4.759	4.48	5.054	8.43462	4.465	0.304056	2.06176	0.477046	0
CMZ	H	21	3.25	3.038	3.474	17.26	16.06	18.53	222.02	0.99	5.31	5.111	5.513	9.201	5.125	0.176777	0.921764	0.213276	1
CY	H	6	1.192	0.9711	1.468	280.4	238.3	331.6	365.51	0.87	235.2	207.8	265.7	471.448	154.05	0.961665	2.5132	0.581499	0
CY	H	11	2.252	1.634	3.08	443.1	332.4	596.8	377.74	0.84	196.8	170.5	226.1	359.27	181.23	8.78227	1.33025	0.307792	0
CY	H	16	4.133	3.072	5.463	732.4	533.2	991.4	382.09	0.8	177.2	152.5	203.7	314.061	153.855	16.115	0.724832	0.16771	1
CY	H	21	6.588	4.793	9.034	1075	753.1	1519	381.46	0.78	163.2	137.9	190.6	282.788	142.28	5.24673	0.454726	0.105214	1
DCF	H	6	0.6762	0.3234	1.218	0.6275	0.4159	0.9387	266.7	0.31	0.928	0.6348	1.493	1.86013	0.455	0.0494975	4.43025	1.02506	0
DCF	H	11	1.002	0.6465	1.528	0.7644	0.5539	1.061	252.03	0.56	0.7631	0.5881	0.9933	1.39308	0.66	0.0989949	2.98975	0.691764	0
DCF	H	16	1.397	1.195	1.63	1.323	1.158	1.512	214.33	0.94	0.9473	0.8605	1.042	1.67895	0.735	0.0353553	2.1444	0.496168	0
DCF	H	21	3.063	2.628	3.56	3.324	2.829	3.898	223.95	0.95	1.085	0.9918	1.183	1.88005	0.995	0.120208	0.978039	0.226297	1
FLU	H	6	0.967	0.8453	1.101	9.886	8.93	10.94	262.73	0.94	10.22	9.39	11.14	20.4855	6.05	0.0989949	3.09797	0.716802	0
FLU	H	11	1.451	1.318	1.601	20.38	18.75	22.21	259.39	0.98	14.05	13.24	14.88	25.6491	10.9	0.339411	2.0646	0.477703	0
FLU	H	16	2.655	2.32	3.028	39.43	34.49	45.04	278.53	0.96	14.85	13.84	15.91	26.3194	12.61	0.565685	1.12834	0.261072	0
FLU	H	21	5.195	4.422	6.093	79.48	66.31	94.96	293.61	0.94	15.3	13.97	16.69	26.5114	13.58	0.0282843	0.576657	0.133426	1
SFX	H	6	2.932	1.953	4.224	1.829	1.237	2.661	190.84	0.75	0.6239	0.5158	0.7443	1.25058	0.055	0.00707107	1.02174	0.236408	0
SFX	H	11	1.232	0.9194	1.653	0.2014	0.1567	0.2589	203.71	0.81	0.1635	0.1346	0.1973	0.298479	0.12	0	2.4316	0.562619	0
SFX	H	16	2.667	2.139	3.312	0.3563	0.2846	0.4459	187.86	0.9	0.1336	0.1176	0.1508	0.236786	0.1	0.0141421	1.12326	0.259898	0
SFX	H	21	3.688	2.793	4.831	0.6837	0.5104	0.9131	205.39	0.85	0.1854	0.1596	0.2131	0.321255	0.155	0.00707107	0.812292	0.187947	1
TEB	H	6	0.2512	0.1761	0.3286	20.85	18.65	23.21	303.29	0.83	83	67.61	110	166.37	16.595	0.0777817	11.9257	2.75934	0
TEB	H	11	0.3883	0.3413	0.4354	40.91	38.42	43.53	288.28	0.96	105.4	97.04	115.6	192.414	34.325	0.487904	7.71499	1.78508	0
TEB	H	16	0.6637	0.5494	0.7901	61.73	55.02	69.14	320.48	0.88	93	82.7	105.4	164.829	45.76	2.91328	4.51368	1.04437	0
TEB	H	21	1.26	0.9986	1.585	103.9	87.19	124.6	337.94	0.83	82.49	72.52	93.99	142.936	58.23	1.45664	2.37757	0.550117	0
TER	H	6	1.446	1.164	1.807	40.16	33.54	48.48	314.91	0.88	27.78	24.54	31.37	55.6837	19.43	0.551543	2.07174	0.479355	0
TER	H	11	3.71	2.589	5.165	83.19	57.32	118.5	151.51	0.9	22.42	18.74	26.45	40.929	23.29	2.36174	0.807475	0.186832	1
TER	H	16	5.93	4.794	7.332	142.7	112	180.9	319.95	0.91	24.07	21.36	26.93	42.6605	21.09	2.48902	0.505183	0.116888	1
TER	H	21	8.546	6.517	11.27	214.2	157.4	290.7	328.77	0.86	25.07	21.66	28.72	43.4405	23.61	0.452548	0.350542	0.0811078	1
THI	H	6	0.09986	0.02222	0.1794	1.719	1.509	1.949	251.25	0.79	17.21	10.43	70.14	34.4967	1.59	0.0707107	29.9993	6.94119	0
THI	H	11	0.08311	0.03879	0.1264	3.167	2.93	3.416	102.83	0.97	38.1	26.5	77.43	69.5538	3.14	0.0989949	36.0454	8.34012	0
THI	H	16	0.1131	0.05264	0.1757	4.827	4.392	5.292	258.02	0.89	42.69	29.34	85.96	75.6617	4.44	0.0282843	26.4875	6.12862	0
THI	H	21	0.4183	0.2793	0.5757	7.839	6.645	9.205	290.46	0.56	18.74	14.92	25.13	32.4721	6.035	0.0353553	7.16168	1.65706	0

## Sheet: 5_TK_BTP
Toxicokinetic parameters of the biotransformation model.
Calibrated toxicokinetic parameters of the biotransformation model in G. pulex and H. azteca. C = compound, S = species (G = G. pulex, H = H. azteca), T = temperature, ci = 95% confidence interval, t95%ss <1 d? = time to steady state lower than 1 d (0 = no, 1 = yes). AZ = azoxystrobin, CIT = citalopram, CY = cyprodinil, DCF = diclofenac, TEB = tebuconazole, TER = terbutryn. * = AZ should be evalu…
Compound	Species	Temperature	ke	ke_lower_ci	ke_upper_ci	ku	ku_lower_ci	ku_upper_ci	km_1st	km_1st_lower_ci	km_1st_upper_ci	kem_1st	kem_1st_lower_ci	kem_1st_upper_ci	km_2nd	km_2nd_lower_ci	km_2nd_upper_ci	kem_2nd	kem_2nd_lower_ci	kem_2nd_upper_ci	AIC	R^2_parent	R^2_m1st	R^2_m2nd	BCFkin	BCFkin_5%lipid	t95%ss [d]	t1/2 [d]	t95%ss <1 d? (1 = yes; 0 = no)
AZ	G	6	0.3221	1e-06	0.803	10.37	7.54	12.79	0.5112	0.3716	0.8982	0.3352	0	3.066	2.555	1.786	6.397	2.792	1.591	7.228	-42.6955	0.4306	0.6575	0.652	12.4445	72.8222	3.59502	0.83181	0
AZ	G	11	2.343	0.7772	3.963	22.5	12.44	31.74	0.6656	0.4153	3.652	1.089	0	33.58	4.238	2.719	6.328	0.6169	0.2145	1.211	-8.1914	0.501	0.6761	0.7121	7.47856	40.941	0.995723	0.230389	1
AZ	G	16	3.611	2.048	5.403	30.7	21.52	40.23	0.9314	0.6019	4.94	1.197	0	39.81	6.279	4.326	8.703	1.414	0.9416	2.121	-38.703	0.8418	0.556	0.7292	6.75854	31.3864	0.659504	0.152595	1
AZ	G	21	5.174	3.562	7.76	47.14	36.31	66.28	1.651	1.265	2.161	3.727e-07	0	33.45	8.062	5.997	11.72	1.105	0.774	1.565	-22.5317	0.8867	0.5744	0.779	6.90696	33.9131	0.438935	0.10156	1
AZ	G	Dead	5.857e-06	1e-06	1.535	9.545	4.821	20.88	0.6535	0.04637	1.781	3.74	0	100	2.331	1.084	9.83	6.156	2.865	28.38	-72.1665	0.5204	0.5708	0.1605	14.6058	n.a.	4.58409	1.06066	0
CY	G	6	10.56	7.897	14	352.6	254.6	480.9	0.2196	0.1831	0.2642	0.178	0.1031	0.2621							-150.305	0.8577	0.9366		32.7099	191.411	0.277908	0.0643018	1
CY	G	11	10.48	8.589	12.56	545.2	437.5	663.8	0.1515	0.1152	0.1981	0.224	0	0.5073							-59.3999	0.9506	0.7633		51.2816	280.739	0.281779	0.0651975	1
CY	G	16	13.05	10.56	15.94	500.1	392.6	617.5	0.3764	0.2923	0.4853	0.7501	0.5096	1.034							-113.947	0.9474	0.7533		37.2475	172.976	0.223123	0.0516257	1
CY	G	21	21.11	16.3	26.91	896	682.5	1152	0.7246	0.5923	0.8766	0.9799	0.7599	1.227							-126.322	0.9552	0.8726		41.0358	201.485	0.137201	0.0317454	1
CIT	G	6	0.6139	0.4751	0.7245	11.67	10.49	12.81	0.1156	0.08815	0.185	0.3951	0.1099	1.03							-233.293	0.9114	0.6985		15.9973	93.612	4.10656	0.950167	0
CIT	G	11	0.8861	0.5877	1.148	24.09	19.9	27.89	0.1728	0.1244	0.2573	0.7655	0.3265	1.477							-182.84	0.7944	0.8362		22.75	124.544	2.8291	0.654592	0
CIT	G	16	1.259	0.9933	1.537	62.53	54.89	70.4	0.2997	0.2312	0.3993	1.458	1.042	2.055							-181.61	0.9332	0.8522		40.1168	186.301	1.92194	0.444696	0
CIT	G	21	1.965	1.448	2.468	101.4	84.91	120.4	0.4162	0.3146	0.588	2.152	1.546	3.22							-174.554	0.9214	0.9012		42.5836	209.085	1.25808	0.291092	0
DCF	G	6	0.8482	0.1538	1.266	3.413	2.842	4.21	0.3977	0.2102	1.231	2.332	1.031	8.071							-246.597	0.7727	0.6009		2.73939	16.0302	2.40447	0.556343	0
DCF	G	11	2.749	1.628	4.187	6.354	4.293	9.284	0.3669	0.1781	0.8556	3.117	1.458	7.438							-110.643	0.5632	0.6457		2.03922	11.1636	0.961434	0.222455	1
DCF	G	16	3.387	2.339	4.446	7.474	5.891	9.403	0.5331	0.2577	1.406	3.603	1.698	9.942							-252.674	0.903	0.6413		1.90658	8.85411	0.764198	0.176819	1
DCF	G	21	2.105	0.3733	3.146	11.87	9.684	14.62	1.293	0.6848	2.823	6.472	3.54	14.02							-234.642	0.9188	0.7881		3.49323	17.1517	0.881616	0.203987	1
TEB	G	6	2.73	2.467	2.979	65.5	59.16	71.12	0.06565	0.05024	0.08279	0.7703	0.4789	1.071							-246.675	0.98	0.6837		23.4293	137.102	1.07157	0.247938	0
TEB	G	11	5.008	4.404	5.516	125.4	109.7	139.9	0.1029	0.08056	0.1304	0.415	0.1622	0.7067							-197.9	0.9725	0.9132		24.5358	134.32	0.586146	0.135621	1
TEB	G	16	6.956	6.322	7.599	169.4	151.8	188.8	0.104	0.08826	0.1225	1.157	0.9393	1.416							-248.355	0.9844	0.9113		23.9943	111.429	0.424325	0.0981795	1
TEB	G	21	10.13	8.851	11.42	284.2	244.9	321.5	0.1581	0.119	0.2059	1.411	0.9981	1.966							-201.591	0.9757	0.8111		27.6241	135.634	0.291184	0.0673737	1
TER	G	6	9.987	8.442	12.18	116.59	98.01	141.4	0.72043	0.6242	0.8368	7.641e-09	0	0.4145	1.0831	0.9324	1.246	1.881	1.467	2.416	-26.5763	0.9664	0.751	0.8012	10.8887	63.718	0.279781	0.0647352	1
TER	G	11	12.64	10.77	15.3	198.4	166.8	242.2	0.4678	0.3871	0.564	2.474e-09	0	0.605	1.543	1.258	1.888	1.399	0.995	1.896	17.0523	0.9694	0.4858	0.8048	15.136	82.8615	0.228546	0.0528805	1
TER	G	16	17.7	15.24	19.99	233.4	198.9	264	0.7963	0.6849	0.925	0.0003791	0	0.5234	1.85	1.58	2.156	1.987	1.561	2.519	-14.1454	0.9864	0.813	0.8305	12.6187	58.601	0.161964	0.0374749	1
TER	G	21	24.99	21.26	29.55	398	336.4	469.1	1.19	0.9884	1.415	0.0007274	0	0.5314	2.96	2.476	3.493	3.129	2.465	3.857	-10.4274	0.9863	0.831	0.9035	15.2024	74.6438	0.114428	0.0264762	1
Compound	Species	Temperature	ke	ke_lower_ci	ke_upper_ci	ku	ku_lower_ci	ku_upper_ci	km_1st	km_1st_lower_ci	km_1st_upper_ci	kem_1st	kem_1st_lower_ci	kem_1st_upper_ci	km_2nd	km_2nd_lower_ci	km_2nd_upper_ci	kem_2nd	kem_2nd_lower_ci	kem_2nd_upper_ci	AIC	R^2_parent	R^2_m1st	R^2_m2nd	BCFkin	BCFkin_5%lipid	t95%ss [d]	t1/2 [d]	t95%ss <1 d? (1 = yes; 0 = no)
AZ	H	6	0.06775	1e-06	0.186	3.675	3.253	4.287	0.09872	0.05556	0.3167	0.59	0	18.44	4.267	0.231	19.77	15.13	0.6704	100	-168.984	0.771	0.1917	0.2815	22.076	44.2504	17.9956	4.1638	0
AZ	H	11	0.1324	0.0173	0.2146	6.889	6.294	7.491	0.2299	0.1404	0.3876	0.002745	0	14.12	8.155	4.848	14.37	7.922	4.264	15.27	-197.635	0.887	0.7445	0.802	19.0146	34.7123	8.26865	1.91319	0
AZ	H	16	0.4694	0.1461	0.7061	10.72	9.01	12.64	0.4225	0.3207	0.6908	0.002899	0	19.86	8.59	6.505	13.82	5.513	4.026	9.559	-142.201	0.5025	0.7967	0.9188	12.0193	21.3024	3.35882	0.777158	0
AZ	H	21	0.02873	1e-06	0.4858	13.29	11.88	16.33	1.387	1.012	1.645	7.521e-06	0	21.7	21.03	18.01	27.26	7.983	6.819	10.4	-123.568	0.2907	0.8346	0.9467	9.38738	16.2662	2.11603	0.489604	0
CY	H	6	1.311	1.062	1.691	301.6	260.8	362.9	0.02323	0.01863	0.0284	0.8185	0.5712	1.142							-143.783	0.872	0.9018		226.048	453.103	2.24529	0.519511	0
CY	H	11	2.531	2.052	3.365	501.7	411.6	655.6	0.06194	0.05101	0.07409	0.2233	0.1018	0.3529							-95.9787	0.8459	0.9052		193.487	353.222	1.15534	0.267321	0
CY	H	16	4.965	4.005	7.447	898	703.3	1340	0.08907	0.07458	0.1053	0.2404	0.1626	0.3206							-97.8845	0.7943	0.95		177.679	314.909	0.592737	0.137146	1
CY	H	21	8.295	6.056	13.14	1377	979.7	2177	0.1552	0.1273	0.1906	0.2332	0.1486	0.3285							-73.5135	0.749	0.9107		162.955	282.363	0.354516	0.0820273	1
CIT	H	6	3.029	0.5545	5.99	5.163	2.38	9.615	0.3215	0.2242	0.6009	0.01356	0	11.61	1.566	1.035	3.52	0.8294	0.3583	2.477	-83.5146	0.1466	0.296	0.623	1.54096	3.08879	0.894115	0.206879	1
CIT	H	11	6.533e-06	1e-06	0.1677	4.471	3.883	4.947	0.7076	0.628	0.8398	0.02483	0	1.258	3.223	2.694	3.843	1.141	0.8203	1.473	-61.1425	0.2481	0.8302	0.8776	6.31848	11.5348	4.23361	0.979566	0
CIT	H	16	0.01844	1e-06	0.4053	8.881	7.701	9.914	1.44	1.226	1.655	0.009217	0	4.079	5.571	4.385	6.633	1.461	1.097	1.834	-44.1605	0.5106	0.5988	0.869	6.08938	10.7925	2.05407	0.475266	0
CIT	H	21	0.0001247	1e-06	0.2963	15.14	13.45	16.78	2.455	2.144	2.786	2.12e-05	0	2.203	10.32	8.549	12.29	1.419	1.157	1.693	-44.3877	0.7036	0.7733	0.8978	6.16669	10.6855	1.2202	0.282327	0
DCF	H	6
DCF	H	11
DCF	H	16
DCF	H	21	2.864	2.392	3.376	3.534	3.004	4.112	0.1539	0.04288	0.7063	2.956	0.7655	14.65							-291.434	0.9499	0.3966		1.17101	2.02909	0.992655	0.229679	1
TEB	H	6
TEB	H	11
TEB	H	16
TEB	H	21	1.033	0.9687	1.67	94.58	87.24	131.2	0.03622	0.01238	0.02519	3.106	0.5901	1.732							-194.763	0.8343	0.8481		88.457	153.276	2.80179	0.648274	0
TER	H	6	0.02473	1e-06	0.3969	31.46	28.46	36.96	0.9755	0.7362	1.172	5.623	4.283	7.491	0.2637	0.211	0.3396	1.238	0.8817	1.755	-80.3927	0.7798	0.9435	0.9348	31.4528	63.0456	2.99504	0.692988	0
TER	H	11	0.2555	1e-06	2.466	74.45	56.31	92.03	3.063	1.654	4.018	17.35	8.832	25.18	0.5777	0.4134	0.7175	0.3354	0.2392	0.4742	6.33244	0.872	0.0899	0.9535	22.4348	40.9561	0.902737	0.208874	1
TER	H	16	0.02087	0	3.935	122.9	100.1	156.1	5.087	2.186	6.285	24.41	17.56	34.31	0.8021	0.6092	1.009	0.6155	0.5367	0.7358	8.3691	0.8984	0.4038	0.9699	24.0609	42.6444	0.586493	0.135702	1
TER	H	21	0.0205	0	4.949	170.4	135.6	217.9	6.77	3.424	8.424	30.98	14.32	44.3	2.2	1.782	2.768	1.191	1.054	1.348	28.4639	0.8464	0.5837	0.9783	25.0939	43.4819	0.441165	0.102076	1

## Sheet: 6_TA_fit
TA calculations and parameters
Parent model: Gammarus pulex
Elimination rate														Uptake rate
	AT	AZ	BTX	CIT	CMZ	CY	DCF	FLU	SFX	TEB	TER	THI			AT	AZ	BTX	CIT	CMZ	CY	DCF	FLU	SFX	TEB	TER	THI
TA	8041	10256	9660	6754	9323	4288	5595	7129	4041	7306	5482	7488		TA	9229	7773	6690	12489	9333	4914	6820	8587	6813	8113	6956	4103
SE	1010	2539	2159	398.2	639.1	1081	2982	378.6	372.3	765.2	441.5	3102		SE	1614	1503	994.8	996.7	488.3	1087	584.3	625.8	1007	660.6	673.2	879.2
R^2	0.9694	0.8908	0.9092	0.9931	0.9907	0.8872	0.6377	0.9944	0.9833	0.9785	0.9872	0.7445		R^2	0.9423	0.9304	0.9576	0.9874	0.9946	0.9109	0.9855	0.9895	0.9581	0.9869	0.9816	0.9159
Best-fit values														Best-fit values
Slope	-8041	-10256	-9660	-6754	-9323	-4288	-5595	-7129	-4041	-7306	-5482	-7488		Slope	-9229	-7773	-6690	-12489	-9333	-4914	-6820	-8587	-6813	-8113	-6956	-4103
Y-intercept	28	37.08	34.71	23.88	33.68	17.54	20.48	27.24	15.27	27.24	21.89	25.54		Y-intercept	32.71	30.47	25.6	47.19	35.25	23.41	25.67	34.4	23.81	33.27	29.62	15.81
X-intercept	0.003482	0.003616	0.003593	0.003536	0.003613	0.00409	0.00366	0.003822	0.003778	0.003729	0.003992	0.00341		X-intercept	0.003544	0.00392	0.003827	0.003779	0.003776	0.004764	0.003763	0.004007	0.003495	0.004101	0.004258	0.003853
1/slope	-0.0001244	-9.75e-05	-0.0001035	-0.0001481	-0.0001073	-0.0002332	-0.0001787	-0.0001403	-0.0002474	-0.0001369	-0.0001824	-0.0001335		1/slope	-0.0001084	-0.0001287	-0.0001495	-8.007e-05	-0.0001071	-0.0002035	-0.0001466	-0.0001165	-0.0001468	-0.0001233	-0.0001438	-0.0002437
Std. Error														Std. Error
Slope	1010	2539	2159	398.2	639.1	1081	2982	378.6	372.3	765.2	441.5	3102		Slope	1614	1503	994.8	996.7	488.3	1087	584.3	625.8	1007	660.6	673.2	879.2
Y-intercept	3.528	8.87	7.541	1.391	2.232	3.776	10.42	1.323	1.301	2.673	1.542	10.84		Y-intercept	5.639	5.251	3.475	3.481	1.706	3.796	2.041	2.186	3.519	2.308	2.352	3.071
95% Confidence Intervals														95% Confidence Intervals
Slope	-12387 to -3696	-21181 to 668.9	-18948 to -371.2	-8467 to -5041	-12073 to -6574	-8938 to 363.0	-18426 to 7236	-8758 to -5500	-5643 to -2440	-10598 to -4014	-7382 to -3582	-20835 to 5859		Slope	-16175 to -2283	-14240 to -1305	-10970 to -2409	-16778 to -8201	-11434 to -7232	-9590 to -238.6	-9334 to -4306	-11279 to -5894	-11147 to -2479	-10955 to -5271	-9852 to -4059	-7886 to -320.2
Y-intercept	12.82 to 43.18	-1.081 to 75.24	2.260 to 67.15	17.90 to 29.87	24.08 to 43.29	1.292 to 33.78	-24.34 to 65.30	21.55 to 32.94	9.671 to 20.86	15.74 to 38.74	15.25 to 28.52	-21.09 to 72.16		Y-intercept	8.446 to 56.97	7.876 to 53.06	10.65 to 40.56	32.21 to 62.17	27.91 to 42.59	7.078 to 39.74	16.88 to 34.45	25.00 to 43.81	8.669 to 38.95	23.34 to 43.20	19.50 to 39.74	2.596 to 29.02
X-intercept	0.003434 to 0.003520	0.003533 to +infinity	0.003523 to 0.006127	0.003518 to 0.003560	0.003580 to 0.003668	0.003775 to +infinity	0.003506 to +infinity	0.003759 to 0.003921	0.003694 to 0.003968	0.003651 to 0.003927	0.003862 to 0.004259	-infinity to +infinity		X-intercept	0.003494 to 0.003729	0.003722 to 0.006043	0.003693 to 0.004426	0.003703 to 0.003931	0.003723 to 0.003861	0.004142 to 0.02968	0.003688 to 0.003925	0.003883 to 0.004243	0.003442 to 0.003551	0.003942 to 0.004431	0.004032 to 0.004806	0.003675 to 0.008120
Goodness of Fit														Goodness of Fit
R squared	0.9694	0.8908	0.9092	0.9931	0.9907	0.8872	0.6377	0.9944	0.9833	0.9785	0.9872	0.7445		R squared	0.9423	0.9304	0.9576	0.9874	0.9946	0.9109	0.9855	0.9895	0.9581	0.9869	0.9816	0.9159
Sy.x	0.1335	0.3357	0.2854	0.05264	0.08448	0.1429	0.3942	0.05005	0.04922	0.1011	0.05837	0.4101		Sy.x	0.2134	0.1987	0.1315	0.1318	0.06455	0.1437	0.07724	0.08273	0.1332	0.08733	0.089	0.1162
Is slope significantly non-zero?														Is slope significantly non-zero?
F	63.4	16.32	20.02	287.7	212.8	15.74	3.52	354.5	117.8	91.17	154.2	5.827		F	32.68	26.74	45.21	157	365.3	20.45	136.2	188.3	45.74	150.8	106.7	21.78
DFn, DFd	1, 2	1, 2	1, 2	1, 2	1, 2	1, 2	1, 2	1, 2	1, 2	1, 2	1, 2	1, 2		DFn, DFd	1, 2	1, 2	1, 2	1, 2	1, 2	1, 2	1, 2	1, 2	1, 2	1, 2	1, 2	1, 2
P value	0.0154	0.0562	0.0465	0.0035	0.0047	0.0581	0.2014	0.0028	0.0084	0.0108	0.0064	0.1372		P value	0.0293	0.0354	0.0214	0.0063	0.0027	0.0456	0.0073	0.0053	0.0212	0.0066	0.0092	0.043
Deviation from zero?	Significant	Not Significant	Significant	Significant	Significant	Not Significant	Not Significant	Significant	Significant	Significant	Significant	Not Significant		Deviation from zero?	Significant	Significant	Significant	Significant	Significant	Significant	Significant	Significant	Significant	Significant	Significant	Significant
Equation	Y = -8041*X + 28.00	Y = -10256*X + 37.08	Y = -9660*X + 34.71	Y = -6754*X + 23.88	Y = -9323*X + 33.68	Y = -4288*X + 17.54	Y = -5595*X + 20.48	Y = -7129*X + 27.24	Y = -4041*X + 15.27	Y = -7306*X + 27.24	Y = -5482*X + 21.89	Y = -7488*X + 25.54		Equation	Y = -9229*X + 32.71	Y = -7773*X + 30.47	Y = -6690*X + 25.60	Y = -12489*X + 47.19	Y = -9333*X + 35.25	Y = -4914*X + 23.41	Y = -6820*X + 25.67	Y = -8587*X + 34.40	Y = -6813*X + 23.81	Y = -8113*X + 33.27	Y = -6956*X + 29.62	Y = -4103*X + 15.81
Parent model: Hyalella azteca
Elimination rate														Uptake rate
	AT	AZ	BTX	CIT	CMZ	CY	DCF	FLU	SFX	TEB	TER	THI			AT	AZ	BTX	CIT	CMZ	CY	DCF	FLU	SFX	TEB	TER	THI
TA	-3335	12931	6900	1216	10130	9657	8306	9564	2458	9094	9758	8023		TA	8000	7479	3481	7163	12574	7621	9491	11707	-3824	8805	9379	8412
SE	10695	143.3	367.7	3770	1407	844.7	908.7	700.5	4064	464.6	1789	3813		SE	2161	629.8	688.4	1424	162.6	636.6	1702	446.6	8317	649.4	1139	546.4
R^2	0.04636	0.9998	0.9944	0.04946	0.9629	0.9849	0.9766	0.9894	0.1546	0.9948	0.937	0.6888		R^2	0.8727	0.986	0.9274	0.9268	0.9997	0.9862	0.9396	0.9971	0.09559	0.9892	0.9713	0.9916
Best-fit values														Best-fit values
Slope	3335	-12931	-6900	-1216	-10130	-9657	-8306	-9564	-2458	-9094	-9758	-8023		Slope	-8000	-7479	-3481	-7163	-12574	-7621	-9491	-11707	3824	-8805	-9379	-8412
Y-intercept	-12.03	44.4	26.04	4.672	35.54	34.8	29.27	34.14	9.479	31.13	35.48	26.06		Y-intercept	26.66	28.13	14.9	26.87	45.59	32.94	33.33	44.22	-13.96	34.63	37.37	30.71
X-intercept	0.003609	0.003434	0.003773	0.003842	0.003509	0.003604	0.003524	0.00357	0.003857	0.003424	0.003636	0.003248		X-intercept	0.003333	0.003761	0.00428	0.003752	0.003626	0.004323	0.003512	0.003778	0.00365	0.003933	0.003984	0.003651
1/slope	0.0002999	-7.733e-05	-0.0001449	-0.0008224	-9.871e-05	-0.0001036	-0.0001204	-0.0001046	-0.0004069	-0.00011	-0.0001025	-0.0001246		1/slope	-0.000125	-0.0001337	-0.0002873	-0.0001396	-7.953e-05	-0.0001312	-0.0001054	-8.542e-05	0.0002615	-0.0001136	-0.0001066	-0.0001189
Std. Error														Std. Error
Slope	10695	143.3	367.7	3770	1407	844.7	908.7	700.5	4064	464.6	1789	3813		Slope	2161	629.8	688.4	1424	162.6	636.6	1702	446.6	8317	649.4	1139	546.4
Y-intercept	37.36	0.5005	1.284	13.17	4.914	2.951	3.174	2.447	14.2	1.623	6.249	13.32		Y-intercept	7.548	2.2	2.405	4.973	0.5679	2.224	5.946	1.56	29.05	2.268	3.98	1.909
95% Confidence Intervals														95% Confidence Intervals
Slope	-42681 to 49351	-13548 to -12315	-8482 to -5318	-17436 to 15004	-16184 to -4077	-13291 to -6022	-12216 to -4396	-12577 to -6550	-19945 to 15030	-11093 to -7095	-17456 to -2061	-24430 to 8384		Slope	-17298 to 1298	-10189 to -4770	-6443 to -518.8	-13289 to -1038	-13273 to -11874	-10360 to -4882	-16815 to -2167	-13628 to -9785	-31962 to 39610	-11600 to -6011	-14281 to -4477	-10763 to -6061
Y-intercept	-172.8 to 148.7	42.25 to 46.55	20.51 to 31.56	-51.99 to 61.33	14.40 to 56.69	22.10 to 47.50	15.62 to 42.93	23.62 to 44.67	-51.61 to 70.56	24.15 to 38.12	8.596 to 62.37	-31.25 to 83.37		Y-intercept	-5.818 to 59.14	18.67 to 37.60	4.552 to 25.25	5.478 to 48.27	43.14 to 48.03	23.38 to 42.51	7.748 to 58.91	37.51 to 50.94	-139.0 to 111.0	24.87 to 44.39	20.24 to 54.49	22.50 to 38.92
X-intercept	-infinity to +infinity	0.003429 to 0.003438	0.003719 to 0.003859	-infinity to +infinity	0.003466 to 0.003569	0.003566 to 0.003678	0.003493 to 0.003574	0.003544 to 0.003614	-infinity to +infinity	0.003398 to 0.003442	0.003561 to 0.004185	-infinity to 0.003432		X-intercept	-infinity to 0.003435	0.003687 to 0.003917	0.003916 to 0.008781	0.003625 to 0.005290	0.003618 to 0.003634	0.004102 to 0.004790	0.003452 to 0.003629	0.003736 to 0.003835	-infinity to +infinity	0.003825 to 0.004139	0.003813 to 0.004524	0.003612 to 0.003716
Goodness of Fit														Goodness of Fit
R squared	0.04636	0.9998	0.9944	0.04946	0.9629	0.9849	0.9766	0.9894	0.1546	0.9948	0.937	0.6888		R squared	0.8727	0.986	0.9274	0.9268	0.9997	0.9862	0.9396	0.9971	0.09559	0.9892	0.9713	0.9916
Sy.x	1.414	0.01894	0.0486	0.4983	0.186	0.1117	0.1201	0.0926	0.5373	0.06142	0.2365	0.5041		Sy.x	0.2857	0.08325	0.091	0.1882	0.02149	0.08415	0.225	0.05904	1.099	0.08584	0.1506	0.07223
Is slope significantly non-zero?														Is slope significantly non-zero?
F	0.09723	8144	352.2	0.1041	51.85	130.7	83.54	186.4	0.3657	383.2	29.75	4.427		F	13.71	141	25.57	25.32	5981	143.3	31.09	687	0.2114	183.9	67.77	237
DFn, DFd	1, 2	1, 2	1, 2	1, 2	1, 2	1, 2	1, 2	1, 2	1, 2	1, 2	1, 2	1, 2		DFn, DFd	1, 2	1, 2	1, 2	1, 2	1, 2	1, 2	1, 2	1, 2	1, 2	1, 2	1, 2	1, 2
P value	0.7847	0.0001	0.0028	0.7776	0.0187	0.0076	0.0118	0.0053	0.6068	0.0026	0.032	0.1701		P value	0.0658	0.007	0.037	0.0373	0.0002	0.0069	0.0307	0.0015	0.6908	0.0054	0.0144	0.0042
Deviation from zero?	Not Significant	Significant	Significant	Not Significant	Significant	Significant	Significant	Significant	Not Significant	Significant	Significant	Not Significant		Deviation from zero?	Not Significant	Significant	Significant	Significant	Significant	Significant	Significant	Significant	Not Significant	Significant	Significant	Significant
Equation	Y = 3335*X - 12.03	Y = -12931*X + 44.40	Y = -6900*X + 26.04	Y = -1216*X + 4.672	Y = -10130*X + 35.54	Y = -9657*X + 34.80	Y = -8306*X + 29.27	Y = -9564*X + 34.14	Y = -2458*X + 9.479	Y = -9094*X + 31.13	Y = -9758*X + 35.48	Y = -8023*X + 26.06		Equation	Y = -8000*X + 26.66	Y = -7479*X + 28.13	Y = -3481*X + 14.90	Y = -7163*X + 26.87	Y = -12574*X + 45.59	Y = -7621*X + 32.94	Y = -9491*X + 33.33	Y = -11707*X + 44.22	Y = 3824*X - 13.96	Y = -8805*X + 34.63	Y = -9379*X + 37.37	Y = -8412*X + 30.71
Biotransformation model: Gammarus pulex
Uptake rate								Elimination rate								Primary biotransformation rate								Secondary biotransformation rate
ku	AZ	CY	CIT	DCF	TEB	TER		ke	AZ2	CY	CIT	DCF	TEB	TER		km1	AZ	CY	CIT	DCF	TEB	TER		Km2	AZ	TER
TA	8194	4701	12465	6629	7970	6556		TA	6508	3951	6506	4744	7190	5221		TA	6563	7597	7375	6745	4537	3465		TA	6444	5454
SE	1213	1287	1618	901.3	687.8	672.6		SE	976.9	1206	108.2	4550	820.6	335.4		SE	651.2	3303	812.2	2412	874.9	2573		SE	899.2	392.7
R^2	0.958	0.8696	0.9674	0.9643	0.9853	0.9794		R^2	0.978	0.843	0.9994	0.3521	0.9746	0.9918		R^2	0.9807	0.7256	0.9763	0.7963	0.9308	0.4756		R^2	0.9625	0.9897
Best-fit values								Best-fit values								Best-fit values								Best-fit values
Slope	-8194	-4701	-12465	-6629	-7970	-6556		Slope	-6508	-3951	-6506	-4744	-7190	-5221		Slope	-6563	-7597	-7375	-6745	-4537	-3465		Slope	-6444	-5454
Y-intercept	31.8	22.71	47.13	25.04	32.78	28.27		Y-intercept	23.8	16.38	22.79	17.27	26.83	20.97		Y-intercept	22.76	25.36	24.26	22.98	13.57	11.82		Y-intercept	24.08	19.6
X-intercept	0.003881	0.004832	0.003781	0.003778	0.004113	0.004312		X-intercept	0.003657	0.004146	0.003504	0.003641	0.003731	0.004016		X-intercept	0.003468	0.003338	0.003289	0.003407	0.002991	0.00341		X-intercept	0.003737	0.003594
1/slope	-0.000122	-0.0002127	-8.022e-05	-0.0001509	-0.0001255	-0.0001525		1/slope	-0.0001537	-0.0002531	-0.0001537	-0.0002108	-0.0001391	-0.0001915		1/slope	-0.0001524	-0.0001316	-0.0001356	-0.0001483	-0.0002204	-0.0002886		1/slope	-0.0001552	-0.0001834
Std. Error								Std. Error								Std. Error								Std. Error
Slope	1213	1287	1618	901.3	687.8	672.6		Slope	976.9	1206	108.2	4550	820.6	335.4		Slope	651.2	3303	812.2	2412	874.9	2573		Slope	899.2	392.7
Y-intercept	4.236	4.496	5.651	3.148	2.402	2.35		Y-intercept	3.384	4.212	0.3779	15.89	2.867	1.172		Y-intercept	2.275	11.54	2.837	8.427	3.056	8.986		Y-intercept	3.141	1.372
95% Confidence Intervals								95% Confidence Intervals								95% Confidence Intervals								95% Confidence Intervals
Slope	-13411 to -2976	-10239 to 837.2	-19426 to -5504	-10507 to -2751	-10929 to -5011	-9450 to -3662		Slope	-18921 to 5905	-9139 to 1237	-6971 to -6040	-24320 to 14833	-10721 to -3659	-6664 to -3778		Slope	-9365 to -3761	-21810 to 6616	-10869 to -3880	-17125 to 3635	-8302 to -772.9	-14534 to 7604		Slope	-10313 to -2575	-7144 to -3764
Y-intercept	13.57 to 50.02	3.367 to 42.06	22.82 to 71.45	11.50 to 38.59	22.45 to 43.12	18.16 to 38.38		Y-intercept	-19.20 to 66.79	-1.743 to 34.50	21.17 to 24.42	-51.11 to 85.65	14.50 to 39.16	15.93 to 26.01		Y-intercept	12.97 to 32.55	-24.29 to 75.01	12.05 to 36.46	-13.28 to 59.24	0.4208 to 26.72	-26.85 to 50.48		Y-intercept	10.57 to 37.60	13.70 to 25.50
X-intercept	0.003726 to 0.004565	0.004105 to +infinity	0.003674 to 0.004150	0.003668 to 0.004184	0.003944 to 0.004481	0.004060 to 0.004961		X-intercept	0.003517 to +infinity	0.003771 to +infinity	0.003499 to 0.003509	-infinity to +infinity	0.003648 to 0.003966	0.003901 to 0.004217		X-intercept	0.003429 to 0.003496	-infinity to 0.003469	0.003101 to 0.003360	-infinity to 0.003515	0.0005439 to 0.003222	-infinity to +infinity		X-intercept	0.003640 to 0.004110	0.003564 to 0.003646
Goodness of Fit								Goodness of Fit								Goodness of Fit								Goodness of Fit
R squared	0.958	0.8696	0.9674	0.9643	0.9853	0.9794		R squared	0.978	0.843	0.9994	0.3521	0.9746	0.9918		R squared	0.9807	0.7256	0.9763	0.7963	0.9308	0.4756		R squared	0.9625	0.9897
Sy.x	0.1603	0.1701	0.2139	0.1191	0.09092	0.08892		Sy.x	0.08328	0.1594	0.0143	0.6015	0.1085	0.04434		Sy.x	0.08609	0.4367	0.1074	0.3189	0.1157	0.3401		Sy.x	0.1189	0.05191
Is slope significantly non-zero?								Is slope significantly non-zero?								Is slope significantly non-zero?								Is slope significantly non-zero?
F	45.65	13.34	59.37	54.09	134.3	95		F	44.38	10.74	3616	1.087	76.77	242.3		F	101.6	5.289	82.46	7.817	26.9	1.814		F	51.36	192.9
DFn, DFd	1, 2	1, 2	1, 2	1, 2	1, 2	1, 2		DFn, DFd	1, 1	1, 2	1, 2	1, 2	1, 2	1, 2		DFn, DFd	1, 2	1, 2	1, 2	1, 2	1, 2	1, 2		DFn, DFd	1, 2	1, 2
P value	0.0212	0.0675	0.0164	0.018	0.0074	0.0104		P value	0.0949	0.0819	0.0003	0.4066	0.0128	0.0041		P value	0.0097	0.1482	0.0119	0.1077	0.0352	0.3103		P value	0.0189	0.0051
Deviation from zero?	Significant	Not Significant	Significant	Significant	Significant	Significant		Deviation from zero?	Not Significant	Not Significant	Significant	Not Significant	Significant	Significant		Deviation from zero?	Significant	Not Significant	Significant	Not Significant	Significant	Not Significant		Deviation from zero?	Significant	Significant
Equation	Y = -8194*X + 31.80	Y = -4701*X + 22.71	Y = -12465*X + 47.13	Y = -6629*X + 25.04	Y = -7970*X + 32.78	Y = -6556*X + 28.27		Equation	Y = -6508*X + 23.80	Y = -3951*X + 16.38	Y = -6506*X + 22.79	Y = -4744*X + 17.27	Y = -7190*X + 26.83	Y = -5221*X + 20.97		Equation	Y = -6563*X + 22.76	Y = -7597*X + 25.36	Y = -7375*X + 24.26	Y = -6745*X + 22.98	Y = -4537*X + 13.57	Y = -3465*X + 11.82		Equation	Y = -6444*X + 24.08	Y = -5454*X + 19.60
Biotransformation model: H. azteca
Uptake rate								Elimination rate								Primary biotransformation rate								Secondary biotransformation rate
ku	AZ	CY	CIT	DCF	TEB	TER		ke	AZ	CY	CIT	DCF	TEB	TER		km1	AZ	CY	CIT	DCF	TEB	TER		km2	AZ	CY	CIT	DCF	TEB	TER
TA	7194	8642	6619			9342		TA	-3103	10445	-39488			-4886		TA	14530	10240	11450			10581		TA	8325		10479			11427
SE	1336	737	2161			1685		SE	10698	888.8	45231			10860		SE	700.2	1534	1124			2583		SE	1492		568.7			996.4
R^2	0.9355	0.9857	0.8243			0.9389		R^2	0.04037	0.9857	0.2759			0.09192		R^2	0.9954	0.957	0.9811			0.8935		R^2	0.9397		0.9941			0.985
Best-fit values								Best-fit values								Best-fit values								Best-fit values
Slope	-7194	-8642	-6619			-9342		Slope	3103	-10445	39488			4886		Slope	-14530	-10240	-11450			-10581		Slope	-8325		-10479			-11427
Y-intercept	27.17	36.67	25.13			37.05		Y-intercept	-13.09	37.71	-143.9			-20.27		Y-intercept	49.67	33.06	39.93			38.11		Y-intercept	31.26		38.02			39.58
X-intercept	0.003777	0.004243	0.003796			0.003966		X-intercept	0.004219	0.00361	0.003643			0.004148		X-intercept	0.003418	0.003228	0.003488			0.003602		X-intercept	0.003755		0.003628			0.003464
1/slope	-0.000139	-0.0001157	-0.0001511			-0.000107		1/slope	0.0003223	-9.574e-05	2.532e-05			0.0002047		1/slope	-6.882e-05	-9.765e-05	-8.734e-05			-9.451e-05		1/slope	-0.0001201		-9.543e-05			-8.751e-05
Std. Error								Std. Error								Std. Error								Std. Error
Slope	1336	737	2161			1685		Slope	10698	888.8	45231			10860		Slope	700.2	1534	1124			2583		Slope	1492		568.7			996.4
Y-intercept	4.666	2.575	7.548			5.886		Y-intercept	37.37	3.105	158			37.94		Y-intercept	2.446	5.36	3.925			9.023		Y-intercept	5.211		1.987			3.481
95% Confidence Intervals								95% Confidence Intervals								95% Confidence Intervals								95% Confidence Intervals
Slope	-12941 to -1447	-11813 to -5471	-15917 to 2678			-16591 to -2092		Slope	-42925 to 49131	-14269 to -6621	-155125 to 234100			-41840 to 51613		Slope	-17542 to -11517	-16842 to -3639	-16284 to -6615			-21695 to 533.5		Slope	-14743 to -1906		-12926 to -8032			-15714 to -7140
Y-intercept	7.097 to 47.25	25.59 to 47.75	-7.349 to 57.61			11.73 to 62.38		Y-intercept	-173.9 to 147.7	24.35 to 51.07	-823.7 to 535.9			-183.5 to 143.0		Y-intercept	39.14 to 60.19	9.997 to 56.12	23.05 to 56.82			-0.7118 to 76.93		Y-intercept	8.841 to 53.68		29.47 to 46.56			24.61 to 54.56
X-intercept	0.003645 to 0.004914	0.004041 to 0.004680	0.003609 to +infinity			0.003756 to 0.005613		X-intercept	-infinity to +infinity	0.003572 to 0.003685	-infinity to +infinity			0.003505 to +infinity		X-intercept	0.003393 to 0.003436	0.002743 to 0.003337	0.003456 to 0.003518			0.003525 to +infinity		X-intercept	0.003634 to 0.004646		0.003599 to 0.003673			0.003430 to 0.003489
Goodness of Fit								Goodness of Fit								Goodness of Fit								Goodness of Fit
R squared	0.9355	0.9857	0.8243			0.9389		R squared	0.04037	0.9857	0.2759			0.09192		R squared	0.9954	0.957	0.9811			0.8935		R squared	0.9397		0.9941			0.985
Sy.x	0.1766	0.09743	0.2857			0.2227		Sy.x	1.414	0.1175	5.979			1.436		Sy.x	0.09256	0.2028	0.1485			0.3415		Sy.x	0.1972		0.07518			0.1317
Is slope significantly non-zero?								Is slope significantly non-zero?								Is slope significantly non-zero?								Is slope significantly non-zero?
F	29.01	137.5	9.384			30.74		F	0.08415	138.1	0.7622			0.2024		F	430.6	44.54	103.8			16.78		F	31.14		339.5			131.5
DFn, DFd	1, 2	1, 2	1, 2			1, 2		DFn, DFd	1, 2	1, 2	1, 2			1, 2		DFn, DFd	1, 2	1, 2	1, 2			1, 2		DFn, DFd	1, 2		1, 2			1, 2
P value	0.0328	0.0072	0.0921			0.031		P value	0.7991	0.0072	0.4747			0.6968		P value	0.0023	0.0217	0.0095			0.0548		P value	0.0306		0.0029			0.0075
Deviation from zero?	Significant	Significant	Not Significant			Significant		Deviation from zero?	Not Significant	Significant	Not Significant			Not Significant		Deviation from zero?	Significant	Significant	Significant			Not Significant		Deviation from zero?	Significant		Significant			Significant
Equation	Y = -7194*X + 27.17	Y = -8642*X + 36.67	Y = -6619*X + 25.13			Y = -9342*X + 37.05		Equation	Y = 3103*X - 13.09	Y = -10445*X + 37.71	Y = 39488*X - 143.9			Y = 4886*X - 20.27		Equation	Y = -14530*X + 49.67	Y = -10240*X + 33.06	Y = -11450*X + 39.93			Y = -10581*X + 38.11		Equation	Y = -8325*X + 31.26		Y = -10479*X + 38.02			Y = -11427*X + 39.58

## Sheet: 7_BCFvsT
BCF temperature relationship calculations and parameters
Parent model: Gammarus pulex														Biotransformation model: Gammarus pulex
	AT	AZ	BTX	CIT	CMZ	CY	DCF	FLU	SFX	TEB	TER	THI			AZ	CY	CIT	DCF	TEB	TER
Slope	0.02389	-0.2534	-0.1474	1.869	-0.0008677	0.2269	0.04329	0.1344	0.009827	0.245	0.2148	-0.4012		Slope	0.1775	0.2313	1.921	0.04774	0.2506	0.2152
SE	0.04877	0.1191	0.06469	0.2573	0.01649	0.8403	0.07396	0.02776	0.007918	0.09645	0.1716	0.2601		SE	0.09473	0.855	0.4568	0.07293	0.1055	0.1732
R^2	0.1072	0.6937	0.7218	0.9635	0.001382	0.03518	0.1462	0.9214	0.4351	0.7634	0.4392	0.5433		R^2	0.6371	0.03531	0.8984	0.1764	0.7385	0.4357
Best-fit values														Best-fit values
Slope	0.02389	-0.2534	-0.1474	1.869	-0.0008677	0.2269	0.04329	0.1344	0.009827	0.245	0.2148	-0.4012		Slope	0.1775	0.2313	1.921	0.04774	0.2506	0.2152
Y-intercept	1.479	11.43	5.653	3.64	4.587	37.33	1.994	6.145	0.1931	21.51	10.47	13.99		Y-intercept	2.892	37.46	4.575	1.904	21.53	10.57
X-intercept	-61.91	45.09	38.36	-1.948	5286	-164.5	-46.06	-45.71	-19.65	-87.81	-48.74	34.86		X-intercept	-16.29	-161.9	-2.382	-39.88	-85.91	-49.14
1/slope	41.85	-3.946	-6.786	0.5352	-1152	4.407	23.1	7.438	101.8	4.082	4.657	-2.493		1/slope	5.633	4.323	0.5206	20.95	3.99	4.648
Std. Error														Std. Error
Slope	0.04877	0.1191	0.06469	0.2573	0.01649	0.8403	0.07396	0.02776	0.007918	0.09645	0.1716	0.2601		Slope	0.09473	0.855	0.4568	0.07293	0.1055	0.1732
Y-intercept	0.7087	1.73	0.9401	3.74	0.2397	12.21	1.075	0.4035	0.1151	1.402	2.494	3.78		Y-intercept	1.377	12.43	6.639	1.06	1.533	2.516
95% Confidence Intervals														95% Confidence Intervals
Slope	-0.1859 to 0.2337	-0.7657 to 0.2589	-0.4257 to 0.1310	0.7614 to 2.976	-0.07184 to 0.07010	-3.389 to 3.843	-0.2749 to 0.3615	0.01499 to 0.2539	-0.02424 to 0.04390	-0.1700 to 0.6600	-0.5236 to 0.9531	-1.520 to 0.7179		Slope	-0.2301 to 0.5851	-3.448 to 3.910	-0.04470 to 3.886	-0.2661 to 0.3615	-0.2032 to 0.7044	-0.5299 to 0.9602
Y-intercept	-1.570 to 4.529	3.982 to 18.87	1.608 to 9.698	-12.45 to 19.73	3.555 to 5.618	-15.22 to 89.87	-2.631 to 6.619	4.409 to 7.881	-0.3021 to 0.6882	15.48 to 27.54	-0.2634 to 21.20	-2.278 to 30.25		Y-intercept	-3.032 to 8.815	-16.00 to 90.93	-23.99 to 33.14	-2.657 to 6.464	14.94 to 28.13	-0.2544 to 21.40
X-intercept	-infinity to 7.770	22.89 to +infinity	20.84 to +infinity	-24.89 to 4.356	76.87 to +infinity	-infinity to 4.403	-infinity to 8.512	-517.2 to -17.66	-infinity to 7.796	-infinity to -23.89	-infinity to 0.2941	16.76 to +infinity		X-intercept	-infinity to 5.655	-infinity to 4.557	-infinity to 6.617	-infinity to 8.589	-infinity to -21.64	-infinity to 0.2820
Goodness of Fit														Goodness of Fit
R squared	0.1072	0.6937	0.7218	0.9635	0.001382	0.03518	0.1462	0.9214	0.4351	0.7634	0.4392	0.5433		R squared	0.6371	0.03531	0.8984	0.1764	0.7385	0.4357
Sy.x	0.5428	1.325	0.72	2.864	0.1836	9.353	0.8232	0.309	0.08813	1.074	1.91	2.895		Sy.x	1.054	9.517	5.085	0.8118	1.174	1.927
Is slope significantly non-zero?														Is slope significantly non-zero?
F	0.24	4.529	5.19	52.73	0.002768	0.07292	0.3425	23.45	1.54	6.452	1.566	2.379		F	3.512	0.0732	17.68	0.4284	5.647	1.544
DFn, DFd	1, 2	1, 2	1, 2	1, 2	1, 2	1, 2	1, 2	1, 2	1, 2	1, 2	1, 2	1, 2		DFn, DFd	1, 2	1, 2	1, 2	1, 2	1, 2	1, 2
P value	0.6727	0.1671	0.1504	0.0184	0.9628	0.8124	0.6176	0.0401	0.3404	0.1263	0.3373	0.2629		P value	0.2018	0.8121	0.0522	0.58	0.1407	0.3399
Deviation from zero?	Not Significant	Not Significant	Not Significant	Significant	Not Significant	Not Significant	Not Significant	Significant	Not Significant	Not Significant	Not Significant	Not Significant		Deviation from zero?	Not Significant	Not Significant	Not Significant	Not Significant	Not Significant	Not Significant
Equation	Y = 0.02389*X + 1.479	Y = -0.2534*X + 11.43	Y = -0.1474*X + 5.653	Y = 1.869*X + 3.640	Y = -0.0008677*X + 4.587	Y = 0.2269*X + 37.33	Y = 0.04329*X + 1.994	Y = 0.1344*X + 6.145	Y = 0.009827*X + 0.1931	Y = 0.2450*X + 21.51	Y = 0.2148*X + 10.47	Y = -0.4012*X + 13.99		Equation	Y = 0.1775*X + 2.892	Y = 0.2313*X + 37.46	Y = 1.921*X + 4.575	Y = 0.04774*X + 1.904	Y = 0.2506*X + 21.53	Y = 0.2152*X + 10.57
Parent model: Hyalella azteca
	AT	AZ	BTX	CIT	CMZ	CY	DCF	FLU	SFX	TEB	TER	THI			AZ	CY	CIT	DCF	TEB	TER
Slope	0.02888	-1.004	-0.09549	0.2465	0.1169	-4.692	0.01339	0.3177	-0.02632	-0.3111	-0.1243	0.09331		Slope	-0.8974	-4.093	0.2693			-0.3415
SE	0.04057	0.09837	0.02324	0.1168	0.06828	0.9119	0.011	0.1202	0.01755	1.164	0.2311	1.439		SE	0.1482	0.6931	0.1712			0.3648
R^2	0.2022	0.9811	0.8941	0.6903	0.5943	0.9298	0.4256	0.7774	0.5294	0.03447	0.1264	0.002097		R^2	0.9482	0.9458	0.553			0.3046
Best-fit values														Best-fit values
Slope	0.02888	-1.004	-0.09549	0.2465	0.1169	-4.692	0.01339	0.3177	-0.02632	-0.3111	-0.1243	0.09331		Slope	-0.8974	-4.093	0.2693			-0.3415
Y-intercept	0.223	30.56	3.586	1.322	3.058	256.1	0.7511	9.34	0.63	95.15	26.5	27.93		Y-intercept	27.67	245	1.414			30.36
X-intercept	-7.721	30.46	37.56	-5.364	-26.17	54.58	-56.1	-29.4	23.93	305.9	213.2	-299.3		X-intercept	30.84	59.85	-5.249			88.9
1/slope	34.62	-0.9965	-10.47	4.057	8.557	-0.2131	74.69	3.148	-37.99	-3.215	-8.045	10.72		1/slope	-1.114	-0.2443	3.713			-2.928
Std. Error														Std. Error
Slope	0.04057	0.09837	0.02324	0.1168	0.06828	0.9119	0.011	0.1202	0.01755	1.164	0.2311	1.439		Slope	0.1482	0.6931	0.1712			0.3648
Y-intercept	0.5896	1.43	0.3377	1.697	0.9923	13.25	0.1598	1.747	0.2551	16.92	3.358	20.92		Y-intercept	2.154	10.07	2.488			5.302
95% Confidence Intervals														95% Confidence Intervals
Slope	-0.1457 to 0.2034	-1.427 to -0.5803	-0.1955 to 0.004510	-0.2559 to 0.7489	-0.1769 to 0.4107	-8.615 to -0.7682	-0.03394 to 0.06071	-0.1994 to 0.8347	-0.1018 to 0.04919	-5.320 to 4.698	-1.119 to 0.8700	-6.099 to 6.286		Slope	-1.535 to -0.2595	-7.076 to -1.111	-0.4674 to 1.006			-1.911 to 1.228
Y-intercept	-2.314 to 2.760	24.41 to 36.72	2.133 to 5.039	-5.979 to 8.623	-1.211 to 7.328	199.1 to 313.1	0.06336 to 1.439	1.826 to 16.86	-0.4675 to 1.727	22.36 to 167.9	12.05 to 40.95	-62.07 to 117.9		Y-intercept	18.40 to 36.94	201.7 to 288.3	-9.292 to 12.12			7.547 to 53.17
X-intercept	-infinity to +infinity	25.03 to 43.26	24.54 to +infinity	-infinity to 9.056	-infinity to 3.168	35.53 to 265.1	-infinity to -1.105	-infinity to -2.281	-infinity to +infinity	29.65 to +infinity	35.00 to +infinity	-infinity to +infinity		X-intercept	22.98 to 74.25	40.04 to 184.7	-infinity to 11.17			25.94 to +infinity
Goodness of Fit														Goodness of Fit
R squared	0.2022	0.9811	0.8941	0.6903	0.5943	0.9298	0.4256	0.7774	0.5294	0.03447	0.1264	0.002097		R squared	0.9482	0.9458	0.553			0.3046
Sy.x	0.4515	1.095	0.2587	1.3	0.76	10.15	0.1224	1.338	0.1954	12.96	2.572	16.02		Sy.x	1.65	7.715	1.906			4.061
Is slope significantly non-zero?														Is slope significantly non-zero?
F	0.5069	104.1	16.88	4.457	2.929	26.47	1.482	6.987	2.249	0.07139	0.2893	0.004203		F	36.64	34.88	2.474			0.8762
DFn, DFd	1, 2	1, 2	1, 2	1, 2	1, 2	1, 2	1, 2	1, 2	1, 2	1, 2	1, 2	1, 2		DFn, DFd	1, 2	1, 2	1, 2			1, 2
P value	0.5503	0.0095	0.0544	0.1692	0.2291	0.0358	0.3476	0.1183	0.2724	0.8144	0.6445	0.9542		P value	0.0262	0.0275	0.2564			0.4481
Deviation from zero?	Not Significant	Significant	Not Significant	Not Significant	Not Significant	Significant	Not Significant	Not Significant	Not Significant	Not Significant	Not Significant	Not Significant		Deviation from zero?	Significant	Significant	Not Significant			Not Significant
Equation	Y = 0.02888*X + 0.2230	Y = -1.004*X + 30.56	Y = -0.09549*X + 3.586	Y = 0.2465*X + 1.322	Y = 0.1169*X + 3.058	Y = -4.692*X + 256.1	Y = 0.01339*X + 0.7511	Y = 0.3177*X + 9.340	Y = -0.02632*X + 0.6300	Y = -0.3111*X + 95.15	Y = -0.1243*X + 26.50	Y = 0.09331*X + 27.93		Equation	Y = -0.8974*X + 27.67	Y = -4.093*X + 245.0	Y = 0.2693*X + 1.414			Y = -0.3415*X + 30.36
